# Supplementary material for: The consequences of including non-additive effects on the genetic evaluation of harvest body weight in Coho salmon (Oncorhynchus kisutch)
Source: Genet Sel Evol. 2010 Jun 11;42(1):19. doi: 10.1186/1297-9686-42-19 (PMC2891662; doi:10.1186/1297-9686-42-19)
Supplement: Additional file 1 — Table S1 - Ranking of breeding values estimaed with different models for the Odd population. Sires and dams excluded from the group selected by the simple model per generation, 30 best sires and 100 best dams, in each of the models are marked in bold. This table shows the ranking based on breeding values obtained for the different models in the odd population. The top sires and dams for each model are colored in each generation for comparative purposes. This allows easy viewing of animals not selected in a model compared to the simplest model. Table S2 - Ranking of breeding values estimaed with different models for the Even population. Sires and dams excluded from the group selected by the simple model per generation, 30 best sires and 100 best dams, in each of the models are marked in bold. This table shows the ranking based on breeding values obtained for the different models in the even population. The top sires and dams for each model are colored in each generation for comparative purposes. This allows easy viewing of animals not selected in a model compared to the simplest model. [file 1297-9686-42-19-S1.XLS]

## Sheet: Table S1
Table S1 - Ranking of breeding values estimaed with different models for the Odd population.
Sires and dams excluded from the group selected by the simple model per generation, 30 best sires and 100 best dams, in each of the models are marked in bold.
					Breeding value
Animal	Year	Sex	A	A +F	A + C + F	A + D +F	A +C +D +F
241	1	1	730	862	38	771	772
1309	1	1	532	651	-210	515	518
1293	1	1	520	649	-183	534	540
683	1	1	486	619	-187	540	542
1307	1	1	483	614	-207	517	521
1320	1	1	471	600	-266	457	461
480	1	1	468	597	-253	476	478
1131	1	1	461	592	-256	488	484
1316	1	1	447	577	-282	442	446
1142	1	1	444	595	-266	461	464
692	1	1	440	577	-240	481	485
1247	1	1	411	543	-259	467	471
671	1	1	411	542	-292	438	439
677	1	1	409	540	-274	456	457
234	1	1	408	546	-223	514	514
1334	1	1	403	533	-304	435	433
1291	1	1	397	527	-272	449	454
1139	1	1	388	567	-286	442	444
1249	1	1	373	505	-286	441	445
1347	1	1	370	501	-314	419	420
490	1	1	361	492	-330	404	404
1267	1	1	360	489	-335	405	403
1132	1	1	358	488	-362	367	369
266	1	1	342	473	-359	369	371
679	1	1	325	457	-324	395	401
1310	1	1	322	455	-321	407	410
360	1	1	317	450	-315	417	419
1273	1	1	314	445	-368	373	371
143	1	1	310	440	-381	348	350
1312	1	1	310	441	-380	348	350
1023	1	1	307	438	-382	351	352
1308	1	1	304	437	-334	395	397
750	1	1	304	430	-368	347	354
1277	1	1	303	433	-375	366	364
681	1	1	303	434	-354	352	362
235	1	1	297	436	-303	437	436
342	1	1	293	425	-333	399	401
354	1	1	293	426	-333	398	400
271	1	1	288	419	-398	331	333
1313	1	1	286	417	-397	331	333
1241	1	1	286	412	-422	308	310
249	1	1	284	467	-272	464	464
486	1	1	279	411	-388	347	347
1130	1	1	279	415	-402	333	333
1315	1	1	275	406	-405	323	326
1145	1	1	274	411	-406	330	329
1243	1	1	269	395	-434	296	298
1144	1	1	267	403	-411	325	324
493	1	1	264	396	-399	337	337
1147	1	1	261	398	-416	319	319
351	1	1	258	391	-359	374	376
483	1	1	258	390	-404	332	332
473	1	1	257	389	-404	333	333
261	1	1	255	385	-419	311	313
392	1	1	254	384	-414	321	321
1028	1	1	253	384	-422	313	313
239	1	1	252	392	-336	405	404
1356	1	1	252	380	-482	253	252
495	1	1	247	380	-410	327	327
341	1	1	246	379	-366	367	368
475	1	1	246	378	-411	325	325
1138	1	1	239	376	-432	305	304
1038	1	1	238	369	-434	302	302
1256	1	1	236	365	-477	252	254
260	1	1	234	361	-404	329	330
670	1	1	233	365	-403	328	330
489	1	1	233	365	-421	316	315
343	1	1	229	362	-377	356	358
345	1	1	228	361	-379	354	356
487	1	1	227	360	-424	313	313
1345	1	1	226	358	-416	321	321
1260	1	1	225	354	-485	243	245
1341	1	1	219	351	-434	309	307
662	1	1	216	349	-416	316	318
688	1	1	209	342	-406	317	321
1290	1	1	209	337	-508	215	219
1276	1	1	208	339	-443	300	298
1289	1	1	205	333	-511	212	216
357	1	1	204	338	-395	339	340
873	1	1	204	334	-483	254	253
666	1	1	203	334	-418	320	320
477	1	1	202	335	-443	295	295
1337	1	1	197	329	-450	294	291
806	1	1	197	328	-465	268	269
691	1	1	195	328	-416	307	312
1305	1	1	192	319	-489	243	244
1268	1	1	189	320	-457	287	284
647	1	1	187	318	-455	278	279
238	1	1	185	325	-383	360	358
667	1	1	183	315	-440	292	294
488	1	1	183	316	-456	282	282
680	1	1	182	315	-427	297	301
1282	1	1	182	310	-532	205	204
362	1	1	181	315	-412	323	324
491	1	1	181	312	-443	297	296
1039	1	1	181	313	-473	264	264
478	1	1	179	312	-460	279	278
1244	1	1	179	285	-519	216	216
663	1	1	174	307	-446	287	288
426	1	1	172	303	-505	226	227
1025	1	1	171	303	-481	257	256
1284	1	1	170	299	-540	197	196
1137	1	1	168	306	-483	255	254
842	1	1	167	297	-511	234	230
1148	1	1	163	297	-484	253	252
851	1	1	155	284	-509	224	225
774	1	1	154	286	-501	232	233
672	1	1	152	285	-462	271	273
1295	1	1	150	280	-537	189	192
346	1	1	146	280	-437	299	300
1326	1	1	144	273	-542	189	190
668	1	1	143	276	-468	266	268
682	1	1	141	271	-474	243	250
794	1	1	141	273	-510	222	224
816	1	1	140	272	-505	230	231
1056	1	1	140	272	-524	208	209
661	1	1	139	271	-467	271	271
245	1	1	135	276	-418	326	324
638	1	1	135	266	-515	219	220
741	1	1	135	265	-548	181	183
244	1	1	134	275	-419	326	324
1042	1	1	132	264	-509	229	228
1074	1	1	128	259	-510	230	229
651	1	1	125	257	-501	234	235
686	1	1	123	257	-467	258	262
474	1	1	123	257	-499	241	240
1365	1	1	122	251	-570	155	159
1339	1	1	121	253	-506	240	237
689	1	1	118	252	-471	254	258
1358	1	1	117	246	-578	160	159
694	1	1	112	243	-554	178	179
853	1	1	105	235	-533	201	202
1087	1	1	103	228	-540	200	199
1332	1	1	103	232	-567	154	159
1280	1	1	103	232	-588	150	149
650	1	1	102	231	-501	237	237
631	1	1	100	229	-563	167	169
789	1	1	96	228	-543	191	192
419	1	1	88	220	-566	167	169
697	1	1	86	218	-574	159	160
811	1	1	84	217	-546	190	190
641	1	1	84	216	-549	185	186
846	1	1	83	214	-550	185	186
194	1	1	83	216	-556	177	178
1327	1	1	82	212	-586	146	147
496	1	1	81	215	-540	197	198
777	1	1	81	214	-552	183	184
1098	1	1	80	211	-539	197	198
665	1	1	77	210	-516	219	220
1031	1	1	77	210	-549	191	190
803	1	1	76	208	-550	186	186
1128	1	1	76	207	-571	163	164
1301	1	1	75	204	-572	163	163
748	1	1	75	206	-595	135	137
812	1	1	73	205	-554	182	183
398	1	1	73	205	-554	181	182
881	1	1	72	205	-557	180	180
1053	1	1	72	205	-572	162	163
696	1	1	70	202	-585	148	149
655	1	1	69	202	-541	196	196
388	1	1	69	201	-556	179	180
1354	1	1	67	197	-614	126	124
695	1	1	65	197	-588	146	147
624	1	1	65	197	-597	137	138
814	1	1	64	197	-560	176	177
1119	1	1	60	191	-582	153	154
809	1	1	59	192	-564	173	173
570	1	1	58	190	-587	146	147
1279	1	1	58	187	-621	111	112
1227	1	1	57	190	-578	157	158
623	1	1	57	189	-602	133	133
813	1	1	56	189	-566	171	171
1027	1	1	55	188	-565	176	174
1051	1	1	55	187	-583	151	152
781	1	1	54	187	-573	162	163
1240	1	1	54	183	-587	148	149
674	1	1	53	188	-517	210	214
1114	1	1	53	184	-586	148	149
1231	1	1	53	184	-606	122	125
1324	1	1	50	179	-610	123	124
685	1	1	49	184	-520	207	210
849	1	1	48	179	-583	152	153
415	1	1	48	180	-593	142	143
687	1	1	47	181	-524	204	207
815	1	1	47	180	-572	165	165
737	1	1	47	179	-611	121	123
1105	1	1	46	178	-564	172	173
1058	1	1	46	179	-589	145	146
190	1	1	45	178	-585	149	150
191	1	1	45	178	-585	149	150
578	1	1	45	177	-596	138	139
1093	1	1	45	177	-596	138	139
657	1	1	44	179	-542	195	196
568	1	1	44	176	-598	136	137
423	1	1	42	175	-598	136	137
708	1	1	42	175	-604	130	131
1057	1	1	41	174	-595	140	141
1127	1	1	40	171	-598	137	138
204	1	1	38	170	-582	154	155
1080	1	1	37	169	-577	165	164
1011	1	1	36	168	-594	141	142
1126	1	1	36	168	-600	135	136
795	1	1	35	167	-587	149	150
1103	1	1	32	164	-572	165	165
1203	1	1	32	164	-631	100	102
1085	1	1	30	166	-561	180	179
635	1	1	29	161	-589	147	147
369	1	1	29	160	-614	120	121
425	1	1	28	161	-608	126	127
1097	1	1	26	158	-577	160	160
744	1	1	26	158	-625	107	109
492	1	1	24	156	-579	163	162
1089	1	1	24	157	-611	124	125
1217	1	1	23	155	-594	142	142
1019	1	1	23	155	-604	132	132
171	1	1	21	152	-660	71	73
1096	1	1	17	149	-583	155	155
705	1	1	17	150	-621	113	114
1088	1	1	16	149	-591	151	149
644	1	1	16	149	-598	139	139
557	1	1	15	140	-622	113	114
736	1	1	15	146	-633	100	101
164	1	1	14	145	-664	68	69
506	1	1	11	146	-591	148	148
405	1	1	9	141	-645	88	90
775	1	1	8	141	-604	133	133
858	1	1	8	140	-619	117	118
571	1	1	8	141	-623	112	113
1073	1	1	7	140	-597	146	144
189	1	1	6	138	-622	114	114
788	1	1	4	138	-607	129	130
1111	1	1	3	136	-593	145	145
792	1	1	3	136	-608	128	129
1125	1	1	3	135	-624	112	112
1225	1	1	2	135	-609	127	128
1077	1	1	0	133	-601	142	140
643	1	1	0	132	-611	125	126
1032	1	1	0	127	-621	120	119
372	1	1	0	130	-634	99	101
739	1	1	0	131	-646	87	89
481	1	1	-2	132	-591	153	151
642	1	1	-4	122	-627	109	110
192	1	1	-6	126	-622	114	114
462	1	1	-6	117	-646	87	89
751	1	1	-6	125	-649	84	86
371	1	1	-8	123	-639	95	96
875	1	1	-8	123	-652	83	83
1059	1	1	-9	123	-631	105	106
314	1	1	-10	120	-644	87	89
1271	1	1	-11	97	-562	178	178
573	1	1	-11	121	-639	97	97
632	1	1	-13	119	-619	118	119
880	1	1	-14	117	-622	116	116
850	1	1	-16	115	-620	118	118
807	1	1	-17	115	-619	120	120
827	1	1	-18	113	-651	84	85
867	1	1	-18	113	-661	74	75
391	1	1	-19	113	-622	115	116
723	1	1	-19	113	-631	105	106
408	1	1	-19	112	-665	69	70
844	1	1	-20	111	-625	113	113
726	1	1	-20	112	-631	105	105
498	1	1	-21	113	-613	127	126
752	1	1	-21	111	-659	74	76
512	1	1	-23	111	-614	125	125
1117	1	1	-25	106	-644	93	93
585	1	1	-25	106	-665	69	70
724	1	1	-26	105	-636	101	101
1303	1	1	-27	102	-645	93	93
565	1	1	-27	108	-650	86	86
840	1	1	-28	103	-628	110	110
195	1	1	-28	104	-629	109	109
420	1	1	-28	105	-649	87	88
785	1	1	-29	103	-633	104	104
727	1	1	-29	103	-636	100	101
1092	1	1	-29	103	-649	87	88
583	1	1	-29	102	-667	67	68
761	1	1	-29	101	-672	66	65
397	1	1	-32	100	-631	106	106
706	1	1	-32	100	-658	78	79
181	1	1	-32	99	-667	68	69
1107	1	1	-33	99	-621	118	118
1216	1	1	-33	99	-635	102	102
1010	1	1	-33	99	-643	94	94
855	1	1	-34	97	-649	87	88
1109	1	1	-37	95	-623	115	115
1016	1	1	-37	95	-648	89	90
841	1	1	-39	92	-632	92	97
576	1	1	-42	91	-661	76	76
317	1	1	-44	86	-698	35	37
870	1	1	-45	86	-680	56	56
1325	1	1	-46	83	-679	56	57
782	1	1	-47	85	-646	91	92
946	1	1	-49	82	-691	44	44
262	1	1	-50	82	-637	101	101
428	1	1	-52	80	-665	71	72
1261	1	1	-52	79	-684	52	52
410	1	1	-55	76	-691	43	44
622	1	1	-56	72	-684	56	55
780	1	1	-58	74	-654	84	84
707	1	1	-58	74	-678	59	59
1012	1	1	-59	74	-662	76	76
567	1	1	-61	70	-686	49	50
932	1	1	-61	70	-698	37	38
197	1	1	-62	70	-654	85	85
1021	1	1	-62	70	-666	72	72
923	1	1	-64	67	-725	11	11
968	1	1	-65	67	-669	68	68
1121	1	1	-65	66	-673	64	65
590	1	1	-65	65	-708	27	28
259	1	1	-66	66	-649	89	89
427	1	1	-66	67	-676	61	61
747	1	1	-66	66	-693	42	43
921	1	1	-68	63	-728	8	9
569	1	1	-71	61	-681	56	57
178	1	1	-71	60	-696	41	41
940	1	1	-72	59	-709	27	27
704	1	1	-73	60	-687	50	51
155	1	1	-74	58	-666	70	71
179	1	1	-74	58	-696	40	41
871	1	1	-75	56	-702	35	35
804	1	1	-76	58	-660	80	80
1281	1	1	-76	55	-717	27	24
718	1	1	-79	54	-672	66	66
575	1	1	-79	54	-687	50	50
719	1	1	-82	50	-675	63	63
313	1	1	-82	50	-692	42	44
414	1	1	-82	50	-709	26	27
796	1	1	-83	50	-670	68	68
711	1	1	-83	48	-705	31	32
676	1	1	-84	52	-617	114	117
1071	1	1	-84	48	-663	82	80
254	1	1	-84	48	-660	78	78
276	1	1	-85	47	-683	55	55
1322	1	1	-86	43	-709	27	28
177	1	1	-87	44	-707	30	30
1202	1	1	-89	43	-717	18	19
142	1	1	-90	44	-668	72	72
312	1	1	-92	40	-698	36	37
434	1	1	-93	39	-700	38	38
753	1	1	-93	38	-702	35	35
1233	1	1	-95	38	-690	51	50
170	1	1	-95	36	-744	-9	-8
169	1	1	-98	33	-747	-11	-10
327	1	1	-99	33	-712	25	25
587	1	1	-99	33	-719	18	18
1001	1	1	-99	32	-744	-9	-8
252	1	1	-100	32	-673	66	66
256	1	1	-100	32	-674	65	65
151	1	1	-100	32	-686	51	52
947	1	1	-100	32	-727	9	10
302	1	1	-105	28	-707	27	29
973	1	1	-106	27	-697	41	41
529	1	1	-106	25	-737	-2	-1
725	1	1	-107	26	-693	45	45
915	1	1	-107	25	-756	-18	-18
386	1	1	-109	23	-712	25	25
648	1	1	-110	24	-669	73	72
634	1	1	-110	23	-689	51	51
558	1	1	-111	21	-722	15	15
971	1	1	-112	20	-702	37	37
859	1	1	-115	17	-728	9	10
221	1	1	-115	16	-730	6	7
898	1	1	-115	16	-731	6	7
1209	1	1	-115	17	-738	-1	0
999	1	1	-115	16	-753	-18	-17
746	1	1	-115	10	-760	-25	-24
592	1	1	-116	15	-745	-8	-7
717	1	1	-117	15	-729	7	8
1167	1	1	-118	13	-706	32	32
577	1	1	-118	15	-715	23	23
609	1	1	-118	12	-756	-20	-19
456	1	1	-119	14	-724	14	14
612	1	1	-119	12	-755	-19	-18
972	1	1	-120	12	-709	30	30
1003	1	1	-120	11	-759	-23	-22
1183	1	1	-120	10	-759	-23	-22
1095	1	1	-121	11	-684	58	57
763	1	1	-121	11	-722	16	16
324	1	1	-122	9	-728	9	10
508	1	1	-124	11	-686	56	55
716	1	1	-125	7	-735	2	2
917	1	1	-126	6	-771	-32	-32
1102	1	1	-127	6	-687	55	54
335	1	1	-127	4	-731	6	7
772	1	1	-127	5	-743	-6	-5
1264	1	1	-128	2	-733	-5	-1
291	1	1	-129	3	-741	-3	-3
702	1	1	-130	4	-729	10	10
714	1	1	-131	1	-741	-3	-2
282	1	1	-132	1	-717	21	22
448	1	1	-133	0	-734	4	4
589	1	1	-134	-2	-757	-20	-19
1084	1	1	-135	-1	-700	46	43
845	1	1	-136	-3	-707	33	33
303	1	1	-137	-4	-731	4	5
258	1	1	-138	-4	-701	39	39
370	1	1	-138	-5	-733	4	5
731	1	1	-140	-6	-716	23	23
301	1	1	-140	-7	-733	3	4
734	1	1	-140	-6	-745	-7	-7
868	1	1	-141	-8	-748	-9	-9
945	1	1	-142	-9	-757	-19	-19
202	1	1	-144	-10	-712	29	28
755	1	1	-145	-12	-740	0	0
769	1	1	-150	-16	-760	-22	-21
1234	1	1	-151	-16	-729	12	11
869	1	1	-151	-21	-772	-33	-33
720	1	1	-153	-19	-725	15	14
593	1	1	-153	-20	-771	-33	-33
211	1	1	-153	-21	-784	-48	-47
970	1	1	-154	-20	-733	6	6
207	1	1	-155	-21	-720	21	21
879	1	1	-155	-21	-724	17	17
214	1	1	-156	-24	-788	-51	-51
1352	1	1	-157	-25	-776	-37	-37
1207	1	1	-158	-25	-768	-30	-30
323	1	1	-159	-26	-754	-15	-15
446	1	1	-160	-27	-761	-22	-22
613	1	1	-162	-30	-787	-50	-50
326	1	1	-163	-30	-757	-17	-17
745	1	1	-163	-29	-761	-23	-22
1254	1	1	-163	-32	-763	-24	-24
465	1	1	-164	-33	-765	-27	-27
597	1	1	-164	-32	-780	-41	-41
918	1	1	-164	-31	-798	-58	-59
329	1	1	-166	-33	-760	-21	-21
862	1	1	-167	-34	-766	-26	-26
944	1	1	-167	-34	-776	-37	-37
1064	1	1	-167	-36	-802	-66	-65
1351	1	1	-168	-36	-783	-45	-45
379	1	1	-170	-37	-756	-17	-17
339	1	1	-171	-38	-762	-23	-23
401	1	1	-171	-38	-773	-35	-34
409	1	1	-171	-38	-774	-36	-35
566	1	1	-172	-39	-764	-25	-25
534	1	1	-172	-40	-786	-48	-48
805	1	1	-173	-38	-729	14	12
336	1	1	-173	-40	-763	-24	-24
586	1	1	-173	-39	-771	-32	-31
281	1	1	-174	-40	-748	-7	-7
952	1	1	-174	-40	-779	-40	-40
334	1	1	-175	-41	-765	-25	-25
253	1	1	-180	-46	-729	12	11
294	1	1	-180	-47	-779	-40	-40
385	1	1	-183	-50	-767	-26	-26
938	1	1	-184	-50	-787	-47	-47
956	1	1	-184	-51	-797	-59	-59
924	1	1	-184	-51	-812	-72	-72
1007	1	1	-186	-54	-806	-68	-68
1219	1	1	-187	-52	-745	-3	-3
730	1	1	-187	-53	-751	-9	-10
455	1	1	-187	-54	-779	-38	-38
896	1	1	-187	-55	-782	-42	-42
933	1	1	-187	-54	-788	-49	-49
376	1	1	-188	-54	-767	-27	-27
1113	1	1	-190	-56	-732	11	10
453	1	1	-194	-60	-778	-37	-38
1253	1	1	-197	-65	-788	-48	-48
771	1	1	-198	-65	-796	-56	-56
611	1	1	-199	-66	-813	-76	-75
698	1	1	-202	-67	-780	-39	-39
1184	1	1	-203	-70	-817	-78	-78
377	1	1	-204	-71	-781	-40	-40
555	1	1	-204	-70	-788	-47	-47
407	1	1	-204	-70	-797	-58	-58
532	1	1	-204	-71	-809	-70	-70
320	1	1	-204	-72	-813	-75	-75
864	1	1	-205	-71	-794	-53	-53
162	1	1	-205	-75	-841	-105	-104
1049	1	1	-206	-74	-808	-69	-69
525	1	1	-206	-73	-812	-74	-73
1062	1	1	-206	-74	-830	-93	-93
449	1	1	-208	-74	-789	-48	-48
830	1	1	-210	-76	-789	-48	-48
218	1	1	-210	-78	-826	-88	-88
212	1	1	-213	-80	-829	-91	-91
1116	1	1	-217	-83	-782	-39	-39
531	1	1	-219	-86	-820	-81	-80
825	1	1	-220	-87	-794	-53	-53
601	1	1	-222	-90	-829	-91	-90
431	1	1	-223	-89	-792	-50	-50
991	1	1	-223	-90	-821	-82	-82
996	1	1	-224	-91	-820	-81	-81
760	1	1	-225	-91	-798	-56	-56
582	1	1	-226	-92	-808	-68	-68
989	1	1	-227	-94	-823	-83	-83
406	1	1	-228	-94	-815	-75	-75
225	1	1	-229	-95	-813	-72	-72
1112	1	1	-232	-97	-764	-18	-20
852	1	1	-233	-99	-777	-33	-34
967	1	1	-233	-99	-790	-48	-48
412	1	1	-233	-99	-819	-78	-78
762	1	1	-235	-101	-803	-61	-62
538	1	1	-235	-102	-830	-90	-90
919	1	1	-239	-107	-861	-121	-121
764	1	1	-244	-110	-829	-88	-89
382	1	1	-245	-111	-811	-68	-69
1099	1	1	-248	-113	-773	-28	-29
439	1	1	-248	-114	-824	-83	-83
186	1	1	-250	-115	-806	-63	-64
289	1	1	-250	-116	-828	-87	-87
381	1	1	-251	-117	-814	-73	-73
441	1	1	-252	-119	-828	-87	-88
380	1	1	-254	-120	-816	-74	-75
829	1	1	-255	-121	-821	-79	-80
520	1	1	-255	-122	-848	-109	-109
738	1	1	-257	-122	-830	-89	-89
962	1	1	-258	-124	-807	-64	-65
974	1	1	-261	-126	-810	-66	-67
899	1	1	-261	-129	-847	-105	-105
527	1	1	-261	-128	-849	-109	-109
900	1	1	-264	-131	-838	-96	-96
1180	1	1	-264	-130	-860	-120	-120
610	1	1	-264	-131	-860	-121	-121
1186	1	1	-264	-132	-866	-127	-127
928	1	1	-266	-131	-832	-90	-91
595	1	1	-267	-133	-852	-111	-111
848	1	1	-269	-134	-802	-57	-59
152	1	1	-269	-134	-806	-64	-64
982	1	1	-270	-138	-849	-108	-109
983	1	1	-270	-137	-849	-109	-109
904	1	1	-270	-138	-866	-126	-126
1350	1	1	-272	-139	-856	-115	-116
957	1	1	-272	-138	-860	-120	-120
604	1	1	-272	-139	-865	-125	-125
1211	1	1	-273	-139	-851	-110	-110
464	1	1	-275	-143	-847	-105	-106
1252	1	1	-277	-145	-845	-103	-104
167	1	1	-278	-143	-876	-135	-136
1172	1	1	-279	-146	-873	-132	-133
447	1	1	-282	-148	-848	-106	-107
822	1	1	-283	-148	-835	-92	-93
224	1	1	-283	-149	-850	-108	-108
316	1	1	-283	-153	-868	-128	-128
863	1	1	-287	-154	-864	-125	-124
1175	1	1	-287	-153	-877	-137	-137
801	1	1	-293	-159	-854	-112	-112
539	1	1	-296	-163	-875	-134	-134
274	1	1	-297	-162	-835	-91	-91
1045	1	1	-302	-169	-878	-136	-137
263	1	1	-304	-168	-820	-74	-75
374	1	1	-306	-171	-853	-110	-111
458	1	1	-308	-175	-868	-126	-126
537	1	1	-308	-174	-883	-141	-142
1165	1	1	-309	-175	-843	-99	-100
821	1	1	-309	-175	-855	-110	-111
1177	1	1	-313	-180	-897	-156	-156
213	1	1	-313	-179	-900	-160	-160
1170	1	1	-314	-180	-896	-155	-155
619	1	1	-315	-182	-895	-155	-155
541	1	1	-318	-184	-889	-147	-148
992	1	1	-318	-184	-889	-147	-148
710	1	1	-322	-187	-876	-133	-134
888	1	1	-322	-189	-895	-154	-154
1149	1	1	-322	-189	-901	-160	-160
1000	1	1	-323	-189	-904	-163	-163
290	1	1	-326	-191	-883	-140	-140
330	1	1	-327	-193	-875	-132	-132
338	1	1	-330	-195	-876	-132	-133
304	1	1	-330	-198	-877	-145	-142
518	1	1	-330	-196	-902	-160	-161
1164	1	1	-333	-199	-861	-116	-118
331	1	1	-333	-198	-879	-135	-136
824	1	1	-335	-200	-873	-128	-129
332	1	1	-339	-204	-883	-139	-140
1182	1	1	-339	-205	-916	-174	-174
217	1	1	-343	-209	-922	-181	-181
621	1	1	-345	-212	-917	-175	-175
889	1	1	-347	-214	-914	-172	-172
712	1	1	-349	-214	-897	-153	-154
890	1	1	-349	-216	-915	-173	-173
709	1	1	-352	-217	-898	-154	-155
831	1	1	-354	-219	-891	-146	-147
540	1	1	-361	-227	-920	-177	-178
1168	1	1	-365	-230	-884	-139	-140
293	1	1	-366	-232	-913	-169	-170
209	1	1	-367	-233	-939	-197	-197
523	1	1	-370	-236	-931	-188	-189
550	1	1	-376	-242	-939	-197	-197
1061	1	1	-380	-246	-955	-213	-213
553	1	1	-383	-249	-943	-200	-201
172	1	1	-383	-248	-951	-208	-209
333	1	1	-384	-248	-914	-169	-170
993	1	1	-386	-252	-938	-194	-195
471	1	1	-386	-252	-940	-197	-197
470	1	1	-401	-267	-949	-205	-206
288	1	1	-404	-269	-940	-195	-196
735	1	1	-406	-270	-936	-191	-192
1002	1	1	-414	-279	-970	-226	-227
530	1	1	-417	-282	-960	-216	-217
459	1	1	-426	-293	-955	-210	-211
522	1	1	-427	-292	-972	-228	-229
1191	1	1	-428	-294	-985	-242	-242
1154	1	1	-432	-297	-980	-236	-237
908	1	1	-436	-301	-986	-242	-243
1152	1	1	-439	-305	-987	-243	-244
887	1	1	-446	-312	-985	-240	-241
460	1	1	-448	-314	-970	-224	-226
912	1	1	-450	-316	-995	-251	-252
905	1	1	-455	-320	-999	-255	-256
403	1	1	-456	-320	-978	-231	-233
564	1	1	-459	-323	-971	-224	-225
536	1	1	-459	-323	-990	-244	-246
375	1	1	-460	-324	-964	-216	-218
535	1	1	-462	-327	-992	-247	-248
175	1	1	-467	-328	-936	-184	-187
1185	1	1	-475	-340	-1016	-272	-273
1195	1	1	-478	-344	-1021	-276	-277
885	1	1	-490	-356	-1017	-271	-272
472	1	1	-492	-357	-1017	-270	-272
1153	1	1	-496	-361	-1026	-280	-282
916	1	1	-503	-369	-1042	-294	-297
176	1	1	-506	-366	-963	-210	-213
1044	1	1	-510	-374	-1027	-280	-281
1161	1	1	-511	-375	-988	-238	-240
230	1	1	-515	-381	-1069	-325	-326
1046	1	1	-518	-383	-1033	-286	-287
1048	1	1	-532	-396	-1041	-293	-295
1072	1	1	-538	-400	-988	-229	-234
469	1	1	-550	-414	-1056	-308	-310
220	1	1	-563	-427	-1080	-332	-334
614	1	1	-564	-428	-1074	-326	-328
554	1	1	-568	-432	-1077	-329	-331
892	1	1	-569	-434	-1072	-323	-325
1066	1	1	-574	-438	-1096	-349	-350
615	1	1	-579	-443	-1083	-335	-337
836	1	1	-589	-454	-1132	-387	-389
228	1	1	-593	-459	-1123	-377	-379
231	1	1	-606	-471	-1134	-387	-389
1047	1	1	-607	-470	-1095	-345	-347
618	1	1	-607	-471	-1104	-355	-357
833	1	1	-607	-473	-1145	-399	-401
617	1	1	-609	-473	-1106	-357	-359
884	1	1	-614	-479	-1103	-354	-356
298	1	1	-616	-482	-1153	-407	-408
759	1	1	-634	-495	-1090	-337	-340
987	1	1	-654	-518	-1125	-373	-376
1190	1	1	-663	-527	-1152	-403	-405
297	1	1	-675	-540	-1193	-446	-447
620	1	1	-678	-541	-1155	-404	-406
891	1	1	-697	-560	-1163	-411	-414
894	1	1	-759	-621	-1191	-435	-439
461	1	1	-762	-625	-1196	-441	-445
980	1	1	-832	-694	-1252	-496	-500
979	1	1	-834	-696	-1254	-498	-501
233	1	1	-890	-753	-1336	-582	-586
986	1	1	-908	-769	-1306	-548	-552
886	1	1	-921	-782	-1325	-567	-571
1272	1	2	688	798	-89	643	643
1141	1	2	613	745	-106	615	619
352	1	2	577	708	-116	611	614
356	1	2	551	675	-184	545	547
1251	1	2	544	672	-214	508	512
1348	1	2	531	660	-198	530	532
1265	1	2	530	640	-155	589	586
1278	1	2	490	619	-229	501	502
664	1	2	474	600	-233	498	499
243	1	2	444	582	-183	555	554
1343	1	2	444	575	-262	469	470
1349	1	2	442	572	-263	468	469
1317	1	2	421	551	-300	425	428
1346	1	2	409	540	-287	445	446
678	1	2	402	533	-262	460	464
1246	1	2	396	546	-278	453	454
1140	1	2	392	527	-323	409	410
1314	1	2	387	524	-306	415	420
1311	1	2	386	518	-276	451	454
1245	1	2	382	513	-280	447	450
1275	1	2	372	502	-326	413	411
675	1	2	362	493	-379	334	341
1318	1	2	359	489	-346	380	383
839	1	2	353	475	-302	420	424
247	1	2	345	483	-269	469	469
1118	1	2	339	463	-358	375	376
1270	1	2	335	470	-369	364	365
1266	1	2	333	463	-354	386	385
1342	1	2	333	463	-353	387	385
729	1	2	329	457	-376	349	353
1319	1	2	321	452	-372	355	358
1237	1	2	321	450	-391	338	340
1110	1	2	315	445	-364	370	371
1292	1	2	311	442	-334	389	394
344	1	2	306	439	-323	408	410
1250	1	2	306	438	-334	395	398
1306	1	2	303	436	-335	394	397
358	1	2	296	428	-331	400	402
494	1	2	291	424	-384	352	352
1269	1	2	290	421	-385	357	355
1070	1	2	287	419	-415	332	328
361	1	2	286	418	-339	393	395
1163	1	2	285	413	-411	319	320
363	1	2	272	409	-344	383	387
1133	1	2	268	404	-410	326	326
1340	1	2	260	376	-414	325	324
793	1	2	256	385	-406	326	327
1009	1	2	254	382	-436	294	296
237	1	2	248	393	-375	365	364
639	1	2	245	373	-416	316	317
1353	1	2	239	368	-489	246	245
690	1	2	238	370	-387	335	340
669	1	2	233	365	-403	328	331
1286	1	2	230	358	-497	239	238
359	1	2	229	362	-378	355	357
1030	1	2	226	357	-440	295	295
267	1	2	226	358	-444	287	289
654	1	2	225	359	-420	316	316
1357	1	2	220	348	-504	232	231
1287	1	2	215	344	-508	228	227
1123	1	2	214	343	-492	237	240
137	1	2	212	344	-451	281	283
660	1	2	204	337	-424	308	310
482	1	2	203	336	-443	294	294
1285	1	2	199	327	-520	216	215
240	1	2	198	353	-368	379	376
353	1	2	195	328	-404	330	332
1134	1	2	195	330	-445	276	281
1040	1	2	194	326	-465	272	272
1258	1	2	193	323	-508	222	224
684	1	2	192	325	-419	304	308
340	1	2	191	324	-405	330	331
476	1	2	188	321	-453	286	285
347	1	2	187	320	-410	325	326
1355	1	2	185	314	-529	207	206
501	1	2	184	314	-446	284	287
1033	1	2	183	313	-454	284	284
1136	1	2	180	317	-473	265	264
484	1	2	179	312	-460	278	278
236	1	2	178	318	-388	355	353
1298	1	2	178	309	-493	239	240
1015	1	2	174	305	-495	236	238
451	1	2	174	303	-510	221	222
242	1	2	171	312	-393	350	348
673	1	2	171	304	-434	290	294
1037	1	2	171	303	-481	256	256
658	1	2	166	299	-451	282	284
248	1	2	165	306	-398	345	344
659	1	2	164	297	-453	280	282
818	1	2	160	291	-493	240	241
1361	1	2	160	289	-547	190	189
355	1	2	159	293	-430	306	307
499	1	2	158	291	-485	250	251
1362	1	2	156	285	-549	188	187
1239	1	2	154	286	-511	223	224
1321	1	2	151	279	-537	193	194
1078	1	2	139	270	-504	235	234
1135	1	2	138	276	-504	236	235
264	1	2	138	271	-505	228	230
268	1	2	134	267	-510	224	225
367	1	2	130	261	-538	193	195
637	1	2	128	259	-512	226	226
1036	1	2	128	261	-512	226	226
1330	1	2	128	257	-549	171	177
349	1	2	127	261	-452	284	285
1035	1	2	123	255	-516	223	222
1262	1	2	122	251	-559	172	174
1024	1	2	118	250	-521	217	217
138	1	2	116	249	-520	214	215
308	1	2	115	245	-545	183	186
1360	1	2	112	241	-582	156	155
1363	1	2	112	241	-578	147	151
645	1	2	111	243	-530	204	205
1335	1	2	109	264	-501	236	236
350	1	2	108	243	-466	271	272
270	1	2	108	241	-527	207	208
1143	1	2	107	243	-516	226	224
1238	1	2	107	240	-544	191	191
509	1	2	103	236	-525	212	212
144	1	2	103	236	-529	206	206
1259	1	2	102	232	-573	159	160
1008	1	2	100	232	-548	186	187
627	1	2	100	231	-571	163	164
1288	1	2	98	227	-588	138	141
703	1	2	97	228	-566	166	168
1029	1	2	94	226	-537	202	201
269	1	2	93	227	-537	197	198
139	1	2	92	225	-537	198	199
394	1	2	92	224	-540	194	195
1263	1	2	92	221	-575	146	152
653	1	2	91	224	-525	212	212
1302	1	2	91	219	-561	173	174
1331	1	2	89	218	-576	145	150
1338	1	2	88	259	-511	236	233
503	1	2	88	222	-535	202	202
505	1	2	87	221	-536	201	201
193	1	2	87	219	-556	178	179
1129	1	2	87	218	-564	170	171
272	1	2	84	218	-544	191	192
1336	1	2	82	215	-533	214	211
479	1	2	82	216	-530	211	210
1181	1	2	79	207	-601	128	130
574	1	2	77	209	-575	158	159
510	1	2	76	226	-537	199	199
511	1	2	76	210	-542	195	195
1090	1	2	74	206	-575	159	160
652	1	2	72	205	-539	198	198
513	1	2	67	201	-550	187	187
389	1	2	66	198	-559	176	177
417	1	2	65	197	-581	153	154
390	1	2	64	190	-551	182	184
786	1	2	64	197	-565	169	170
504	1	2	63	197	-553	184	184
1100	1	2	61	189	-532	197	200
646	1	2	59	191	-548	189	189
629	1	2	59	191	-566	169	170
265	1	2	58	192	-563	173	173
180	1	2	58	186	-599	135	136
626	1	2	58	190	-600	134	135
843	1	2	57	183	-568	168	169
1017	1	2	57	189	-579	155	156
740	1	2	54	186	-606	125	127
250	1	2	53	184	-563	172	173
514	1	2	52	187	-560	178	178
429	1	2	48	181	-593	141	142
1026	1	2	47	180	-569	172	171
773	1	2	45	178	-578	158	158
798	1	2	45	178	-579	156	157
515	1	2	43	178	-566	172	172
485	1	2	42	177	-558	184	183
1018	1	2	39	171	-592	143	143
150	1	2	38	170	-585	148	150
1297	1	2	37	170	-593	144	144
387	1	2	36	168	-581	154	155
246	1	2	34	176	-490	257	254
366	1	2	34	164	-618	115	116
1108	1	2	33	165	-573	163	164
140	1	2	32	165	-580	156	157
865	1	2	32	163	-623	110	111
860	1	2	31	163	-624	110	111
1230	1	2	29	159	-624	106	108
348	1	2	28	163	-523	216	216
500	1	2	28	163	-576	162	162
1094	1	2	27	160	-608	126	127
1304	1	2	26	155	-606	130	131
1034	1	2	25	159	-586	155	154
1359	1	2	25	156	-643	98	96
779	1	2	19	152	-598	138	138
656	1	2	18	152	-577	162	162
183	1	2	18	150	-611	123	124
1014	1	2	15	148	-609	127	127
742	1	2	13	145	-636	97	99
1055	1	2	12	145	-614	121	122
1333	1	2	12	142	-633	91	95
1083	1	2	11	144	-594	149	147
201	1	2	11	143	-601	135	136
628	1	2	10	142	-635	101	101
954	1	2	10	141	-650	83	84
784	1	2	9	142	-605	131	132
640	1	2	8	140	-605	132	132
701	1	2	8	141	-629	108	108
422	1	2	2	135	-627	108	109
1052	1	2	1	134	-622	114	115
141	1	2	0	133	-604	134	134
700	1	2	0	133	-635	99	100
1075	1	2	-1	131	-604	139	137
1081	1	2	-1	131	-604	138	137
636	1	2	-1	131	-612	125	125
882	1	2	-1	131	-614	124	124
1101	1	2	-3	128	-598	140	140
1283	1	2	-3	127	-665	77	75
776	1	2	-5	127	-615	122	122
1041	1	2	-6	127	-608	134	133
200	1	2	-6	126	-612	124	125
1226	1	2	-8	124	-617	120	120
1091	1	2	-11	121	-636	99	100
942	1	2	-12	119	-664	70	71
1146	1	2	-12	117	-672	54	58
507	1	2	-14	120	-609	130	130
929	1	2	-15	116	-652	82	83
435	1	2	-16	115	-643	92	93
1204	1	2	-16	115	-666	67	68
198	1	2	-17	115	-621	116	117
625	1	2	-17	115	-656	80	80
743	1	2	-17	114	-658	75	77
872	1	2	-17	114	-660	75	76
926	1	2	-18	113	-654	81	82
713	1	2	-18	113	-660	74	75
418	1	2	-19	113	-642	94	94
182	1	2	-19	112	-659	76	77
797	1	2	-24	109	-628	109	109
778	1	2	-26	106	-631	106	107
594	1	2	-26	104	-680	53	54
749	1	2	-27	104	-664	70	71
199	1	2	-29	103	-631	107	107
561	1	2	-31	100	-663	71	72
203	1	2	-32	100	-631	106	107
581	1	2	-33	99	-653	83	84
1220	1	2	-34	98	-636	101	102
310	1	2	-34	97	-659	74	76
280	1	2	-35	96	-648	88	89
396	1	2	-37	95	-633	104	104
384	1	2	-37	94	-663	73	74
1054	1	2	-38	94	-653	84	84
948	1	2	-38	93	-681	53	54
1274	1	2	-39	94	-621	129	125
1215	1	2	-39	93	-639	98	98
411	1	2	-39	92	-678	56	57
787	1	2	-40	93	-640	98	98
416	1	2	-40	93	-656	81	81
1104	1	2	-41	91	-627	112	112
430	1	2	-41	91	-658	79	79
857	1	2	-42	90	-655	82	82
1328	1	2	-42	89	-676	60	60
1235	1	2	-44	89	-653	86	86
452	1	2	-44	88	-671	64	65
1076	1	2	-44	84	-691	52	50
961	1	2	-44	87	-695	38	39
1079	1	2	-46	85	-647	97	95
147	1	2	-46	86	-646	90	91
1223	1	2	-48	84	-645	92	92
874	1	2	-48	84	-681	55	56
1198	1	2	-48	83	-689	46	47
149	1	2	-49	83	-648	88	89
960	1	2	-49	82	-699	35	36
1122	1	2	-50	82	-662	75	75
502	1	2	-51	83	-636	104	104
1222	1	2	-53	79	-650	88	88
1120	1	2	-53	78	-665	72	73
1022	1	2	-56	76	-661	76	77
630	1	2	-57	75	-651	88	88
305	1	2	-57	74	-674	59	61
649	1	2	-58	75	-632	108	108
598	1	2	-58	73	-702	32	33
959	1	2	-58	74	-705	29	30
766	1	2	-59	72	-699	36	37
424	1	2	-60	73	-672	65	66
953	1	2	-60	72	-697	38	39
145	1	2	-63	71	-648	92	92
950	1	2	-63	68	-701	34	35
606	1	2	-64	66	-717	17	18
454	1	2	-65	67	-685	51	51
196	1	2	-67	65	-657	81	81
930	1	2	-68	63	-691	44	45
633	1	2	-69	63	-660	78	78
1236	1	2	-71	62	-672	67	67
580	1	2	-71	61	-680	57	57
563	1	2	-72	59	-694	42	43
1229	1	2	-73	59	-663	75	76
733	1	2	-73	60	-668	70	70
783	1	2	-74	59	-665	73	73
770	1	2	-74	57	-707	28	29
184	1	2	-75	57	-680	57	58
922	1	2	-75	57	-732	4	4
1296	1	2	-76	55	-698	34	36
607	1	2	-76	48	-743	-10	-9
279	1	2	-77	55	-678	59	59
1294	1	2	-77	54	-700	32	34
791	1	2	-78	55	-668	71	71
277	1	2	-78	54	-676	59	60
148	1	2	-81	51	-671	66	67
943	1	2	-81	51	-713	22	23
936	1	2	-82	49	-714	22	22
939	1	2	-85	46	-716	19	20
963	1	2	-87	45	-684	54	54
433	1	2	-87	45	-695	43	43
699	1	2	-87	46	-698	40	40
251	1	2	-89	43	-664	75	75
432	1	2	-90	42	-696	41	41
146	1	2	-93	39	-681	56	57
1242	1	2	-94	35	-695	45	45
693	1	2	-94	39	-702	35	36
1248	1	2	-97	38	-624	116	116
715	1	2	-97	34	-715	21	21
158	1	2	-97	34	-745	-10	-9
166	1	2	-97	34	-745	-10	-9
1082	1	2	-100	32	-675	70	68
728	1	2	-100	32	-688	51	51
1300	1	2	-100	34	-692	49	48
404	1	2	-100	31	-723	13	14
572	1	2	-101	32	-703	35	35
914	1	2	-102	28	-752	-8	-10
283	1	2	-105	27	-697	41	41
1218	1	2	-106	27	-687	52	52
286	1	2	-106	26	-726	10	11
1086	1	2	-107	26	-680	66	63
1344	1	2	-108	38	-673	66	66
436	1	2	-108	24	-711	27	28
596	1	2	-108	18	-739	-1	-1
393	1	2	-109	23	-687	53	53
562	1	2	-109	23	-719	18	18
1364	1	2	-109	22	-736	-3	-1
284	1	2	-110	22	-700	38	38
1257	1	2	-113	19	-728	10	10
941	1	2	-114	18	-737	0	0
205	1	2	-117	16	-692	47	47
866	1	2	-118	14	-732	6	6
161	1	2	-119	12	-761	-25	-24
395	1	2	-120	13	-693	47	47
1060	1	2	-120	10	-769	-34	-33
154	1	2	-122	10	-701	37	37
964	1	2	-124	9	-710	29	29
278	1	2	-124	8	-712	27	27
442	1	2	-125	6	-737	0	0
878	1	2	-127	5	-704	37	36
732	1	2	-127	6	-707	32	32
969	1	2	-127	5	-713	26	26
920	1	2	-127	5	-770	-31	-31
1214	1	2	-130	3	-705	35	35
966	1	2	-130	3	-716	23	23
1115	1	2	-130	-3	-722	16	16
588	1	2	-130	3	-739	-1	0
325	1	2	-131	0	-734	3	3
913	1	2	-133	-1	-775	-36	-36
810	1	2	-134	0	-703	39	38
897	1	2	-135	-3	-743	-5	-4
306	1	2	-137	-3	-730	5	7
315	1	2	-137	-4	-732	3	4
1006	1	2	-137	-5	-770	-34	-33
877	1	2	-139	-5	-712	28	28
187	1	2	-139	-5	-725	14	14
400	1	2	-139	-7	-751	-13	-13
722	1	2	-140	-7	-717	23	23
856	1	2	-140	-6	-725	14	14
1206	1	2	-140	-7	-755	-18	-17
579	1	2	-141	-7	-732	7	7
847	1	2	-144	-11	-712	29	28
965	1	2	-144	-10	-726	14	14
497	1	2	-145	-9	-701	42	41
790	1	2	-145	-11	-716	24	24
861	1	2	-145	-12	-750	-10	-11
1173	1	2	-145	-13	-776	-40	-39
273	1	2	-149	-15	-729	10	10
893	1	2	-149	-17	-754	-15	-15
1228	1	2	-151	-17	-720	21	20
608	1	2	-152	-20	-780	-43	-43
309	1	2	-155	-21	-745	-8	-7
1205	1	2	-155	-22	-766	-28	-28
1213	1	2	-156	-22	-721	19	19
958	1	2	-156	-24	-775	-39	-38
556	1	2	-158	-25	-755	-15	-15
1178	1	2	-159	-27	-786	-49	-48
935	1	2	-160	-26	-769	-31	-30
758	1	2	-162	-29	-753	-13	-13
1160	1	2	-163	-30	-738	1	1
560	1	2	-165	-32	-761	-22	-22
1210	1	2	-165	-31	-773	-35	-34
906	1	2	-165	-33	-792	-55	-54
364	1	2	-166	-33	-751	-12	-12
156	1	2	-168	-33	-735	4	4
185	1	2	-169	-35	-747	-6	-7
820	1	2	-169	-36	-754	-14	-14
1299	1	2	-171	-36	-744	-1	-2
307	1	2	-173	-39	-756	-18	-18
275	1	2	-177	-44	-748	-7	-7
163	1	2	-179	-46	-803	-66	-65
165	1	2	-179	-46	-804	-67	-66
328	1	2	-180	-47	-770	-31	-31
159	1	2	-181	-48	-804	-67	-66
817	1	2	-182	-49	-761	-21	-21
605	1	2	-182	-49	-801	-64	-63
754	1	2	-183	-49	-766	-26	-26
519	1	2	-184	-52	-798	-61	-60
895	1	2	-185	-52	-780	-40	-40
1174	1	2	-189	-56	-808	-70	-70
600	1	2	-190	-57	-796	-57	-57
168	1	2	-190	-57	-813	-75	-75
599	1	2	-191	-58	-797	-58	-58
1255	1	2	-192	-61	-784	-45	-45
322	1	2	-194	-62	-805	-67	-66
524	1	2	-194	-61	-805	-67	-67
934	1	2	-195	-61	-793	-54	-54
832	1	2	-196	-63	-778	-37	-37
721	1	2	-197	-63	-757	-15	-15
463	1	2	-199	-67	-792	-53	-53
1020	1	2	-200	-65	-764	-22	-22
1201	1	2	-203	-69	-800	-60	-60
210	1	2	-203	-71	-821	-83	-83
757	1	2	-204	-71	-781	-39	-40
756	1	2	-204	-70	-782	-40	-41
440	1	2	-204	-71	-794	-54	-54
285	1	2	-204	-71	-795	-55	-55
1221	1	2	-205	-70	-758	-15	-16
767	1	2	-209	-75	-803	-64	-64
988	1	2	-209	-76	-809	-70	-70
1013	1	2	-211	-76	-772	-29	-30
318	1	2	-212	-79	-817	-78	-78
765	1	2	-216	-82	-808	-68	-68
1199	1	2	-219	-85	-810	-70	-70
1124	1	2	-222	-88	-786	-43	-44
1208	1	2	-224	-90	-815	-75	-75
584	1	2	-225	-91	-809	-68	-68
977	1	2	-225	-93	-816	-76	-76
215	1	2	-225	-92	-837	-98	-98
438	1	2	-226	-92	-807	-67	-67
516	1	2	-226	-93	-826	-87	-87
368	1	2	-227	-93	-795	-54	-54
402	1	2	-230	-97	-816	-76	-76
768	1	2	-230	-96	-819	-78	-79
949	1	2	-230	-96	-819	-79	-79
399	1	2	-232	-98	-817	-77	-77
544	1	2	-232	-100	-835	-96	-96
188	1	2	-233	-98	-792	-50	-50
976	1	2	-234	-102	-823	-83	-83
854	1	2	-236	-102	-793	-50	-51
903	1	2	-237	-104	-842	-104	-103
808	1	2	-238	-102	-778	-32	-34
292	1	2	-238	-104	-820	-79	-79
799	1	2	-240	-106	-816	-75	-75
925	1	2	-240	-106	-851	-109	-110
823	1	2	-244	-110	-808	-65	-66
444	1	2	-245	-112	-823	-82	-82
909	1	2	-245	-113	-850	-111	-110
549	1	2	-250	-117	-849	-110	-110
468	1	2	-252	-119	-844	-104	-104
997	1	2	-252	-119	-852	-112	-112
216	1	2	-252	-119	-857	-118	-118
1063	1	2	-252	-119	-863	-124	-124
255	1	2	-253	-119	-782	-38	-39
373	1	2	-254	-120	-816	-74	-75
1197	1	2	-256	-124	-861	-122	-122
828	1	2	-258	-124	-823	-81	-82
173	1	2	-258	-124	-861	-121	-121
337	1	2	-262	-128	-827	-85	-86
984	1	2	-262	-129	-843	-103	-103
1166	1	2	-264	-130	-812	-69	-70
1162	1	2	-265	-131	-811	-68	-69
931	1	2	-266	-132	-832	-90	-91
1224	1	2	-267	-132	-803	-58	-59
437	1	2	-267	-133	-838	-96	-97
800	1	2	-268	-134	-836	-94	-95
445	1	2	-268	-134	-839	-98	-98
319	1	2	-269	-136	-860	-120	-120
223	1	2	-272	-138	-843	-101	-102
287	1	2	-274	-140	-847	-105	-105
591	1	2	-276	-142	-859	-117	-118
421	1	2	-278	-142	-829	-85	-86
548	1	2	-278	-145	-868	-128	-128
311	1	2	-279	-144	-832	-92	-92
1158	1	2	-279	-147	-872	-133	-133
160	1	2	-279	-145	-875	-134	-134
533	1	2	-280	-147	-863	-122	-122
876	1	2	-281	-145	-813	-68	-69
1004	1	2	-284	-152	-871	-131	-131
927	1	2	-288	-154	-846	-104	-104
975	1	2	-288	-156	-862	-120	-121
995	1	2	-289	-155	-867	-126	-126
1065	1	2	-290	-157	-890	-151	-151
222	1	2	-292	-158	-856	-114	-114
1159	1	2	-293	-159	-832	-89	-89
819	1	2	-293	-159	-841	-97	-98
1200	1	2	-295	-160	-865	-123	-123
450	1	2	-298	-163	-854	-111	-112
951	1	2	-300	-165	-869	-127	-127
602	1	2	-300	-166	-885	-144	-144
1176	1	2	-304	-171	-891	-150	-150
603	1	2	-305	-172	-889	-148	-148
1068	1	2	-307	-173	-904	-164	-164
383	1	2	-308	-173	-855	-111	-112
257	1	2	-309	-174	-823	-78	-79
955	1	2	-310	-176	-904	-164	-164
1189	1	2	-313	-180	-901	-161	-161
826	1	2	-316	-182	-864	-120	-121
990	1	2	-316	-182	-887	-145	-145
1193	1	2	-316	-183	-904	-164	-164
883	1	2	-321	-188	-894	-153	-153
937	1	2	-324	-189	-887	-144	-145
907	1	2	-325	-192	-917	-177	-177
802	1	2	-334	-199	-884	-141	-142
1212	1	2	-338	-202	-852	-106	-107
551	1	2	-339	-206	-912	-170	-170
1329	1	2	-340	-206	-884	-150	-148
902	1	2	-341	-207	-892	-148	-149
1150	1	2	-341	-208	-915	-174	-174
547	1	2	-345	-211	-916	-174	-175
911	1	2	-349	-216	-923	-181	-181
1179	1	2	-353	-219	-924	-182	-183
546	1	2	-354	-221	-923	-181	-181
153	1	2	-362	-226	-873	-128	-129
616	1	2	-366	-233	-932	-190	-190
994	1	2	-374	-239	-929	-186	-187
521	1	2	-382	-247	-940	-197	-198
1157	1	2	-383	-250	-946	-203	-204
467	1	2	-384	-250	-924	-180	-181
1069	1	2	-384	-250	-959	-218	-218
365	1	2	-387	-252	-910	-165	-166
526	1	2	-387	-253	-939	-196	-196
466	1	2	-388	-254	-927	-183	-184
1232	1	2	-389	-252	-901	-152	-154
1043	1	2	-389	-255	-938	-195	-195
901	1	2	-391	-256	-928	-183	-184
378	1	2	-396	-260	-918	-172	-173
528	1	2	-396	-261	-944	-201	-201
559	1	2	-406	-270	-933	-188	-189
413	1	2	-406	-271	-943	-198	-199
978	1	2	-406	-272	-946	-201	-202
1323	1	2	-411	-277	-941	-195	-197
981	1	2	-412	-278	-951	-207	-208
457	1	2	-415	-281	-946	-201	-202
208	1	2	-421	-286	-976	-232	-233
545	1	2	-425	-291	-973	-229	-230
1067	1	2	-425	-291	-989	-246	-247
542	1	2	-426	-291	-973	-229	-230
1005	1	2	-429	-294	-980	-236	-237
157	1	2	-430	-294	-984	-239	-240
552	1	2	-440	-306	-984	-239	-240
1192	1	2	-441	-307	-993	-250	-251
543	1	2	-442	-307	-986	-241	-242
985	1	2	-452	-317	-978	-233	-234
1050	1	2	-455	-320	-986	-241	-242
321	1	2	-455	-320	-993	-247	-249
1196	1	2	-456	-322	-1004	-260	-261
174	1	2	-458	-319	-928	-176	-179
1155	1	2	-458	-324	-999	-255	-256
219	1	2	-462	-331	-1024	-281	-282
1151	1	2	-477	-342	-1014	-269	-270
1169	1	2	-478	-342	-1014	-268	-270
1187	1	2	-483	-349	-1022	-278	-279
227	1	2	-506	-373	-1061	-317	-318
1156	1	2	-522	-387	-1046	-300	-301
1188	1	2	-532	-397	-1058	-312	-313
1106	1	2	-534	-396	-980	-227	-230
296	1	2	-555	-421	-1107	-363	-364
1194	1	2	-557	-422	-1077	-330	-332
837	1	2	-557	-423	-1109	-365	-366
998	1	2	-572	-436	-1081	-333	-335
299	1	2	-573	-439	-1121	-377	-378
910	1	2	-577	-441	-1086	-338	-340
443	1	2	-581	-444	-1063	-313	-316
834	1	2	-584	-450	-1129	-384	-385
517	1	2	-604	-468	-1097	-348	-350
1171	1	2	-616	-479	-1113	-364	-366
295	1	2	-638	-503	-1167	-421	-422
838	1	2	-650	-515	-1176	-429	-431
229	1	2	-657	-522	-1169	-421	-423
206	1	2	-689	-549	-1102	-346	-349
300	1	2	-738	-602	-1240	-490	-492
232	1	2	-741	-606	-1231	-481	-483
226	1	2	-758	-622	-1242	-492	-494
835	1	2	-963	-825	-1401	-645	-649
2345	2	1	1092	1206	272	994	998
2437	2	1	1050	1167	165	874	881
2445	2	1	897	1008	46	772	774
2491	2	1	833	951	31	746	752
2293	2	1	826	954	32	751	755
1888	2	1	826	955	0	706	715
2516	2	1	812	947	12	731	736
2518	2	1	806	940	7	727	731
2525	2	1	805	939	6	726	730
2501	2	1	787	905	-1	714	720
2503	2	1	785	900	-3	707	714
1741	2	1	767	923	-16	704	708
2538	2	1	767	881	-44	679	682
2483	2	1	762	881	-18	700	705
2375	2	1	751	859	-82	637	642
2449	2	1	748	863	-24	701	703
2506	2	1	739	859	-35	682	687
1866	2	1	737	867	-15	705	709
2512	2	1	734	870	-43	677	681
1678	2	1	714	849	-44	677	681
1947	2	1	713	835	-23	694	699
2443	2	1	711	826	-51	675	677
2495	2	1	700	819	-63	654	659
2513	2	1	695	831	-71	651	654
1472	2	1	683	796	-83	632	638
1643	2	1	669	820	-116	614	615
1768	2	1	658	786	-98	628	631
2524	2	1	657	794	-98	624	628
1788	2	1	656	771	-86	643	644
2490	2	1	655	776	-94	626	630
2480	2	1	653	789	-96	627	631
2440	2	1	624	740	-114	615	616
2468	2	1	622	758	-118	606	609
2471	2	1	620	756	-119	605	608
1453	2	1	613	742	-169	572	568
2416	2	1	608	723	-189	556	551
2510	2	1	606	743	-135	589	592
1887	2	1	606	733	-142	578	582
1775	2	1	605	733	-115	613	615
2290	2	1	601	732	-128	597	600
1886	2	1	600	736	-135	595	596
2442	2	1	598	714	-132	597	598
1867	2	1	598	721	-147	582	583
1473	2	1	596	724	-130	586	592
1908	2	1	596	702	-145	588	588
2197	2	1	590	720	-134	591	594
1673	2	1	577	715	-145	579	582
2312	2	1	575	691	-182	543	546
1463	2	1	569	683	-181	545	548
1836	2	1	566	698	-137	587	590
2438	2	1	565	682	-155	574	576
1726	2	1	565	686	-183	551	551
2064	2	1	562	726	-159	571	572
2404	2	1	560	714	-113	624	623
2523	2	1	557	694	-170	555	558
1774	2	1	556	702	-158	571	573
2509	2	1	556	693	-171	554	557
2469	2	1	553	690	-168	558	561
2268	2	1	552	681	-126	605	606
2148	2	1	552	681	-127	604	605
1467	2	1	549	678	-162	555	561
2473	2	1	545	682	-173	553	556
2472	2	1	545	682	-173	553	555
2462	2	1	545	663	-200	531	532
1676	2	1	544	674	-181	548	550
1772	2	1	542	672	-159	570	572
2478	2	1	542	679	-175	551	554
2507	2	1	542	680	-181	545	548
2123	2	1	539	667	-195	535	536
1770	2	1	536	665	-185	544	546
1895	2	1	534	661	-159	560	565
1654	2	1	533	685	-169	554	558
2537	2	1	532	648	-213	517	518
1819	2	1	530	662	-163	562	565
2288	2	1	530	661	-180	547	549
2011	2	1	530	656	-215	514	516
2446	2	1	529	646	-182	549	550
2055	2	1	528	654	-200	521	525
1517	2	1	524	654	-233	511	507
2096	2	1	519	640	-164	559	563
1786	2	1	519	649	-175	555	557
2433	2	1	519	652	-191	534	537
2059	2	1	516	639	-264	459	463
2000	2	1	515	643	-170	549	554
1560	2	1	506	633	-206	524	526
2526	2	1	504	642	-208	518	521
1436	2	1	501	624	-219	514	515
2277	2	1	499	627	-192	536	538
2113	2	1	498	613	-220	511	513
1818	2	1	495	614	-202	516	522
2427	2	1	491	625	-211	516	518
2412	2	1	491	608	-272	475	470
1433	2	1	489	616	-221	510	512
1690	2	1	489	622	-255	466	470
2118	2	1	488	655	-191	524	531
1844	2	1	487	616	-225	500	503
2170	2	1	484	611	-241	485	488
1514	2	1	483	613	-263	481	477
2338	2	1	483	612	-284	430	436
2464	2	1	480	598	-247	486	486
1783	2	1	479	610	-203	528	529
2231	2	1	479	605	-261	467	469
2146	2	1	478	608	-180	552	554
2431	2	1	478	612	-220	506	509
2296	2	1	477	604	-253	479	479
2421	2	1	476	593	-283	465	459
1530	2	1	475	604	-267	470	469
2358	2	1	474	603	-208	521	523
1451	2	1	472	602	-271	474	470
1771	2	1	471	601	-234	497	498
1516	2	1	466	596	-276	470	465
2201	2	1	462	595	-213	520	521
1802	2	1	461	592	-218	514	515
2145	2	1	460	588	-266	443	452
2380	2	1	459	586	-258	468	471
2060	2	1	459	583	-304	420	423
2207	2	1	456	588	-239	492	493
2432	2	1	455	589	-237	490	493
1677	2	1	455	586	-245	486	487
2457	2	1	453	572	-265	467	468
1884	2	1	451	596	-192	521	530
2426	2	1	450	585	-240	487	490
1735	2	1	449	583	-285	437	441
1591	2	1	448	577	-285	453	451
1399	2	1	447	608	-241	493	493
2410	2	1	447	564	-304	445	439
2520	2	1	446	584	-250	478	481
2430	2	1	445	579	-244	484	486
1765	2	1	445	576	-250	481	483
2488	2	1	441	564	-247	479	482
1868	2	1	440	573	-228	500	503
2411	2	1	440	557	-309	440	434
2218	2	1	439	563	-319	406	409
1914	2	1	437	595	-266	464	465
2352	2	1	435	563	-239	491	493
1998	2	1	435	567	-248	481	483
2482	2	1	434	572	-253	476	478
1896	2	1	433	561	-232	490	495
2292	2	1	433	566	-249	480	482
1548	2	1	428	557	-250	470	475
1570	2	1	427	556	-277	453	455
2017	2	1	427	557	-292	434	436
2056	2	1	426	558	-260	471	472
2053	2	1	425	556	-261	470	472
2130	2	1	425	555	-327	388	394
2359	2	1	423	555	-257	473	475
1782	2	1	421	519	-347	386	387
1787	2	1	420	552	-246	487	488
2353	2	1	420	549	-247	483	485
1966	2	1	418	546	-294	439	439
1675	2	1	415	528	-272	463	464
1785	2	1	411	543	-252	481	482
1854	2	1	411	539	-313	416	418
2305	2	1	410	538	-329	398	400
1563	2	1	407	534	-280	453	454
1997	2	1	405	537	-272	458	460
1586	2	1	405	536	-317	430	425
1758	2	1	403	597	-218	511	513
2311	2	1	401	528	-300	428	430
1941	2	1	400	529	-293	418	426
2346	2	1	400	527	-342	383	386
2103	2	1	400	525	-345	381	384
1428	2	1	400	507	-388	355	352
1822	2	1	399	528	-288	439	441
1815	2	1	398	509	-326	407	408
1427	2	1	398	525	-338	393	394
1723	2	1	397	529	-285	447	448
2238	2	1	397	527	-296	438	438
2435	2	1	396	531	-279	450	452
2422	2	1	396	513	-341	410	403
1432	2	1	395	516	-315	419	419
2357	2	1	394	524	-265	466	468
2451	2	1	392	510	-280	455	455
2289	2	1	391	524	-278	452	454
1455	2	1	391	522	-329	418	414
2361	2	1	388	520	-280	451	453
1561	2	1	386	514	-293	441	442
1531	2	1	386	516	-331	409	407
1457	2	1	386	516	-332	408	406
1913	2	1	386	516	-324	403	406
1593	2	1	386	519	-331	396	399
1951	2	1	385	514	-264	458	463
2335	2	1	385	518	-280	451	453
2417	2	1	385	502	-349	402	395
2215	2	1	385	510	-358	369	371
1493	2	1	380	508	-299	435	435
1657	2	1	379	491	-339	388	391
1585	2	1	378	509	-339	409	404
2269	2	1	376	504	-342	386	388
1842	2	1	375	505	-304	423	426
1554	2	1	375	501	-355	377	378
2304	2	1	374	502	-354	373	375
2374	2	1	371	499	-358	370	372
2124	2	1	369	499	-317	418	418
1975	2	1	368	496	-353	375	377
1486	2	1	368	495	-359	374	374
1588	2	1	365	496	-345	402	398
1515	2	1	364	496	-348	400	395
2479	2	1	363	502	-303	427	429
1495	2	1	362	491	-310	424	425
1686	2	1	362	497	-346	378	382
2154	2	1	361	490	-291	441	442
2295	2	1	360	493	-300	431	432
2251	2	1	360	491	-374	343	349
2149	2	1	359	486	-372	355	357
1667	2	1	358	552	-252	477	479
1452	2	1	358	490	-351	397	392
2323	2	1	357	485	-359	369	371
1974	2	1	356	484	-362	366	368
2102	2	1	356	481	-379	349	351
1442	2	1	356	483	-382	344	347
1716	2	1	355	549	-253	476	478
1656	2	1	355	484	-337	397	398
1612	2	1	355	484	-346	373	378
1737	2	1	353	487	-354	371	374
1744	2	1	352	482	-337	397	398
1525	2	1	352	483	-355	386	384
1582	2	1	351	482	-358	390	385
1465	2	1	348	481	-371	356	358
2012	2	1	347	475	-346	388	388
1544	2	1	345	475	-307	415	420
1871	2	1	345	475	-327	402	404
1498	2	1	344	473	-323	412	412
2397	2	1	344	471	-368	360	362
2249	2	1	342	473	-386	331	337
2248	2	1	340	471	-387	330	335
1832	2	1	337	463	-350	377	380
2058	2	1	337	455	-393	334	336
2054	2	1	336	469	-325	409	410
1502	2	1	336	466	-342	391	392
2092	2	1	335	464	-339	373	381
1828	2	1	335	464	-368	362	364
2252	2	1	335	466	-390	327	332
1740	2	1	334	469	-367	358	361
1565	2	1	333	462	-330	405	405
2308	2	1	333	461	-385	344	346
1715	2	1	330	525	-271	459	461
1628	2	1	330	460	-363	356	361
2126	2	1	329	459	-346	390	390
2083	2	1	328	456	-395	333	335
1861	2	1	327	454	-374	360	360
2199	2	1	326	460	-311	426	426
1500	2	1	326	456	-350	384	384
1634	2	1	325	455	-361	372	373
1379	2	1	324	456	-321	407	410
1543	2	1	323	448	-415	322	321
2111	2	1	322	455	-337	390	393
2439	2	1	321	440	-331	406	406
2281	2	1	320	450	-319	414	415
1999	2	1	320	452	-333	399	401
1405	2	1	320	451	-351	383	384
1526	2	1	320	450	-377	364	362
1462	2	1	319	454	-378	351	353
1691	2	1	319	455	-377	349	352
2405	2	1	318	453	-315	423	423
2441	2	1	317	436	-333	403	403
2284	2	1	316	436	-332	401	402
2406	2	1	316	448	-355	378	379
1533	2	1	315	445	-383	359	356
1406	2	1	310	441	-356	379	379
1501	2	1	310	440	-360	373	374
1614	2	1	310	440	-378	342	347
2321	2	1	309	438	-394	336	337
1747	2	1	306	436	-370	366	366
2302	2	1	303	432	-406	324	326
1555	2	1	301	428	-408	326	326
1718	2	1	300	494	-293	438	440
2140	2	1	299	430	-381	333	340
2173	2	1	298	426	-373	358	359
2297	2	1	298	426	-382	355	354
2085	2	1	298	428	-406	320	323
2225	2	1	297	436	-343	398	397
1944	2	1	297	430	-348	384	386
2105	2	1	297	423	-418	311	313
1378	2	1	295	427	-342	387	390
1598	2	1	295	429	-407	322	324
1461	2	1	293	427	-397	332	334
1743	2	1	292	429	-365	369	370
1522	2	1	291	423	-401	349	344
1524	2	1	290	421	-399	343	340
2306	2	1	289	418	-415	315	316
1666	2	1	285	480	-305	427	428
1825	2	1	285	416	-370	361	362
1566	2	1	285	395	-407	329	329
2223	2	1	284	417	-364	364	367
1943	2	1	284	413	-409	316	320
1584	2	1	283	415	-406	344	339
1858	2	1	283	412	-417	312	314
1610	2	1	281	409	-401	331	332
2419	2	1	281	400	-423	331	323
1973	2	1	281	410	-415	315	317
2067	2	1	279	407	-405	329	329
1753	2	1	276	404	-455	272	274
1738	2	1	273	402	-377	358	358
2009	2	1	273	403	-399	338	337
1712	2	1	272	401	-459	268	270
1597	2	1	271	406	-424	306	308
1746	2	1	269	399	-399	338	337
1377	2	1	268	401	-361	369	371
1553	2	1	268	395	-430	305	306
2391	2	1	267	396	-425	306	307
2529	2	1	265	382	-389	341	343
1823	2	1	264	395	-385	346	347
2527	2	1	264	381	-390	340	342
1742	2	1	262	393	-404	333	333
1632	2	1	261	391	-413	308	313
2463	2	1	260	381	-404	334	333
1647	2	1	260	392	-407	330	329
1397	2	1	259	390	-407	335	333
2247	2	1	257	389	-446	273	278
1942	2	1	256	386	-396	319	326
2082	2	1	256	385	-446	283	285
1800	2	1	255	384	-423	312	312
1642	2	1	254	387	-411	326	326
2236	2	1	253	438	-420	315	315
1519	2	1	252	384	-428	323	318
1631	2	1	251	381	-418	303	308
1736	2	1	251	387	-427	301	303
1791	2	1	251	380	-438	296	296
2534	2	1	250	403	-435	298	298
2253	2	1	250	382	-453	267	272
1660	2	1	247	376	-478	250	252
1460	2	1	246	381	-430	300	302
2256	2	1	246	377	-444	279	283
1959	2	1	244	374	-420	318	317
1507	2	1	244	372	-461	268	270
2467	2	1	242	363	-417	322	321
2230	2	1	242	371	-432	303	304
2508	2	1	241	381	-397	337	338
2530	2	1	241	359	-406	325	327
1826	2	1	240	369	-454	276	277
2106	2	1	238	364	-461	270	271
1921	2	1	237	365	-447	284	285
2260	2	1	235	366	-426	289	296
2415	2	1	235	354	-456	299	292
2367	2	1	235	364	-455	275	277
2101	2	1	234	361	-463	267	269
2061	2	1	234	361	-466	265	267
2282	2	1	233	364	-383	353	353
2235	2	1	233	362	-437	298	298
1604	2	1	233	364	-433	289	293
2339	2	1	229	369	-425	297	301
1704	2	1	229	358	-489	238	241
2015	2	1	227	357	-430	308	307
1616	2	1	226	357	-431	305	305
1506	2	1	226	355	-474	256	258
1820	2	1	225	357	-413	321	322
1978	2	1	225	354	-472	258	260
2455	2	1	224	345	-430	309	309
1626	2	1	224	357	-431	306	306
1383	2	1	224	356	-443	287	289
1575	2	1	224	352	-477	253	255
2283	2	1	223	354	-389	347	347
1917	2	1	223	355	-441	291	292
1655	2	1	220	356	-449	279	282
2392	2	1	220	349	-459	273	274
1478	2	1	218	346	-418	304	309
1622	2	1	218	347	-445	289	290
2388	2	1	218	347	-466	265	266
2454	2	1	216	338	-435	304	303
1601	2	1	216	347	-445	277	282
1870	2	1	215	347	-420	312	314
1551	2	1	214	341	-422	300	305
1971	2	1	214	346	-446	286	287
1873	2	1	212	343	-422	310	311
2065	2	1	211	345	-417	313	316
1907	2	1	211	341	-444	295	294
2094	2	1	211	341	-459	267	270
2068	2	1	208	337	-456	280	280
2386	2	1	207	336	-472	259	261
2114	2	1	205	334	-458	277	278
2107	2	1	205	332	-487	245	246
2347	2	1	201	330	-485	246	247
2062	2	1	201	327	-490	242	243
2425	2	1	200	337	-420	315	316
2190	2	1	199	328	-474	259	260
2365	2	1	197	327	-455	284	283
2069	2	1	197	326	-464	272	272
2112	2	1	195	329	-429	302	304
1603	2	1	195	325	-460	263	267
2535	2	1	193	347	-476	259	259
1635	2	1	192	324	-456	280	281
2394	2	1	191	320	-480	253	254
1924	2	1	191	320	-494	237	239
1882	2	1	191	321	-499	227	230
1839	2	1	185	317	-440	293	294
2024	2	1	185	314	-483	250	251
2486	2	1	184	310	-431	302	303
1981	2	1	184	314	-501	230	232
1671	2	1	184	312	-502	227	229
2368	2	1	183	312	-490	241	243
1411	2	1	182	310	-530	207	206
1961	2	1	181	311	-465	274	273
2135	2	1	181	311	-492	232	236
1720	2	1	181	311	-506	223	226
2147	2	1	180	313	-394	347	346
1876	2	1	180	310	-480	255	256
1699	2	1	180	309	-494	238	239
1863	2	1	179	306	-465	267	269
1572	2	1	179	308	-509	222	224
1376	2	1	177	348	-418	312	315
1368	2	1	176	308	-495	238	239
1367	2	1	175	305	-517	209	212
2090	2	1	174	305	-454	262	269
1869	2	1	173	304	-450	285	286
1790	2	1	170	299	-495	240	241
2349	2	1	169	299	-505	226	228
1615	2	1	168	289	-490	247	247
2390	2	1	168	298	-496	237	238
1923	2	1	168	298	-510	222	223
1393	2	1	168	296	-518	201	207
1625	2	1	167	301	-472	267	266
1837	2	1	166	298	-454	281	282
1816	2	1	166	293	-474	258	260
1672	2	1	166	296	-518	212	214
1709	2	1	166	296	-534	195	197
2243	2	1	165	295	-511	221	223
1851	2	1	163	293	-508	224	225
1931	2	1	163	293	-513	219	220
2528	2	1	161	280	-463	270	271
2336	2	1	160	295	-441	296	296
1653	2	1	160	314	-467	259	262
2139	2	1	158	288	-528	207	207
2044	2	1	156	288	-465	252	259
1638	2	1	155	284	-492	244	244
1592	2	1	154	290	-494	239	240
2125	2	1	153	285	-469	271	270
2328	2	1	153	283	-506	228	229
2396	2	1	150	280	-507	227	228
2316	2	1	149	279	-480	255	255
1968	2	1	149	282	-493	241	242
2142	2	1	149	281	-488	229	236
1668	2	1	149	278	-527	203	205
2117	2	1	148	277	-499	238	238
1946	2	1	147	282	-455	281	282
1623	2	1	147	276	-498	239	239
2221	2	1	147	275	-527	206	207
1665	2	1	146	276	-549	180	182
1877	2	1	145	276	-502	234	234
1827	2	1	145	276	-504	232	232
1983	2	1	144	274	-531	202	203
2028	2	1	140	270	-514	219	220
1445	2	1	139	259	-538	196	197
2453	2	1	138	260	-492	250	249
1651	2	1	138	275	-508	223	224
1504	2	1	138	267	-539	193	195
2032	2	1	136	265	-542	191	192
1984	2	1	135	265	-537	195	196
2257	2	1	134	265	-526	200	203
2250	2	1	134	276	-528	188	195
2023	2	1	133	263	-520	215	215
2395	2	1	132	262	-520	214	215
1838	2	1	131	264	-479	258	258
2093	2	1	131	263	-484	234	240
1382	2	1	128	255	-478	247	251
2259	2	1	127	257	-550	186	186
1440	2	1	126	258	-494	245	245
1448	2	1	126	255	-571	157	160
1538	2	1	125	261	-531	203	204
1848	2	1	125	255	-536	197	198
2128	2	1	124	257	-543	180	185
1644	2	1	123	257	-505	235	234
1574	2	1	123	252	-549	183	185
1576	2	1	123	252	-549	183	185
1930	2	1	121	251	-543	190	191
1370	2	1	120	248	-540	194	194
1706	2	1	120	250	-567	163	165
1708	2	1	120	251	-567	163	165
1549	2	1	118	219	-545	185	187
1840	2	1	117	250	-489	246	247
1872	2	1	117	249	-490	245	245
1483	2	1	117	246	-491	233	238
2458	2	1	117	240	-506	236	234
1919	2	1	116	246	-534	200	201
1977	2	1	116	247	-549	184	185
1885	2	1	114	248	-480	257	258
1964	2	1	114	245	-513	228	227
2041	2	1	112	244	-499	219	226
2071	2	1	111	223	-562	182	180
1374	2	1	110	244	-475	259	261
1661	2	1	110	241	-576	155	157
1752	2	1	110	240	-576	155	157
1958	2	1	104	232	-551	184	184
1550	2	1	103	231	-502	223	228
1780	2	1	103	232	-544	193	193
2184	2	1	103	233	-542	193	193
1990	2	1	101	231	-556	177	178
2246	2	1	100	232	-548	183	185
1641	2	1	98	228	-533	205	205
2150	2	1	96	226	-560	174	175
1630	2	1	95	230	-514	203	210
1421	2	1	93	222	-508	217	222
1915	2	1	92	226	-534	201	201
2219	2	1	89	217	-570	165	166
1477	2	1	86	219	-495	234	237
1396	2	1	84	217	-530	217	213
2099	2	1	84	212	-573	162	162
2300	2	1	80	210	-566	168	169
2459	2	1	79	202	-533	210	208
2004	2	1	79	208	-569	166	166
1795	2	1	79	206	-581	154	154
1979	2	1	76	206	-580	154	155
1845	2	1	75	208	-519	217	218
2245	2	1	74	206	-567	165	167
2229	2	1	70	211	-505	242	239
1633	2	1	69	202	-542	198	197
1687	2	1	65	203	-559	174	175
1408	2	1	64	193	-617	114	116
2175	2	1	62	192	-571	163	164
2185	2	1	60	191	-574	163	163
2161	2	1	60	191	-580	154	155
1446	2	1	60	190	-618	112	114
1719	2	1	58	188	-591	142	143
1710	2	1	58	209	-610	127	126
1639	2	1	57	187	-562	177	176
1449	2	1	57	187	-620	110	112
1859	2	1	56	188	-579	156	157
1579	2	1	54	184	-622	108	110
2481	2	1	53	194	-526	213	213
1489	2	1	53	183	-584	157	155
1415	2	1	53	183	-624	116	114
1375	2	1	50	185	-516	220	222
1797	2	1	50	176	-604	132	132
1755	2	1	49	176	-597	144	142
1764	2	1	47	178	-601	132	133
1776	2	1	44	174	-586	153	153
1814	2	1	43	171	-562	173	174
2234	2	1	43	138	-598	153	149
1987	2	1	43	174	-598	137	138
1423	2	1	39	162	-574	163	163
1670	2	1	35	164	-609	125	126
2325	2	1	33	164	-593	144	144
1369	2	1	32	197	-597	139	139
1855	2	1	32	161	-635	98	99
2133	2	1	31	165	-562	179	178
2385	2	1	31	163	-597	138	139
1922	2	1	30	162	-596	141	141
1970	2	1	29	164	-578	159	159
2072	2	1	28	208	-534	198	200
2371	2	1	27	158	-604	131	132
2399	2	1	26	153	-595	140	141
1409	2	1	26	150	-644	92	92
1536	2	1	25	162	-601	135	135
1541	2	1	25	162	-601	135	135
1683	2	1	24	156	-591	150	149
1875	2	1	24	195	-589	145	146
1808	2	1	22	149	-624	112	113
1637	2	1	17	147	-589	151	150
1757	2	1	15	147	-641	92	93
1905	2	1	14	144	-614	123	123
2222	2	1	12	148	-559	177	178
1439	2	1	10	143	-577	165	164
1700	2	1	10	142	-614	123	123
2042	2	1	9	142	-573	149	155
1711	2	1	7	138	-648	85	86
2076	2	1	4	135	-623	122	119
2156	2	1	0	132	-551	191	190
1684	2	1	-4	127	-612	130	128
2401	2	1	-6	121	-618	118	119
2379	2	1	-9	124	-640	96	96
2317	2	1	-11	119	-623	114	114
1807	2	1	-11	119	-626	114	113
1778	2	1	-12	118	-627	113	113
2182	2	1	-13	118	-626	112	112
2138	2	1	-13	117	-652	88	87
1841	2	1	-14	119	-583	155	155
1372	2	1	-14	115	-634	103	103
1857	2	1	-15	116	-631	106	106
2084	2	1	-17	113	-642	94	95
2137	2	1	-17	113	-654	85	84
2402	2	1	-25	101	-632	105	105
1389	2	1	-26	103	-666	69	69
2109	2	1	-28	107	-590	147	148
1419	2	1	-30	99	-597	131	135
1761	2	1	-33	97	-656	79	80
2310	2	1	-33	100	-658	78	78
1594	2	1	-34	103	-632	106	106
2262	2	1	-36	96	-622	100	106
1809	2	1	-37	90	-664	74	74
2158	2	1	-38	98	-587	155	154
1847	2	1	-38	92	-654	84	84
1730	2	1	-39	92	-639	105	103
1394	2	1	-42	88	-672	53	58
1926	2	1	-43	88	-661	76	76
2026	2	1	-44	76	-654	85	84
2006	2	1	-50	78	-663	76	75
1444	2	1	-51	79	-674	63	63
2460	2	1	-53	70	-629	117	115
1659	2	1	-57	74	-696	40	40
2043	2	1	-58	75	-621	102	108
1996	2	1	-65	64	-704	25	28
1509	2	1	-68	62	-711	23	24
1649	2	1	-68	61	-714	21	21
2244	2	1	-69	62	-679	59	59
2104	2	1	-89	14	-707	19	24
1513	2	1	-90	41	-725	9	10
1484	2	1	-92	45	-694	43	44
2299	2	1	-93	38	-690	49	49
2031	2	1	-93	37	-707	32	32
2174	2	1	-94	37	-684	55	55
2039	2	1	-100	29	-720	5	9
2025	2	1	-101	31	-690	50	49
2081	2	1	-107	24	-704	45	41
1702	2	1	-108	24	-699	41	40
1721	2	1	-108	24	-714	23	24
2400	2	1	-109	18	-690	49	49
1777	2	1	-109	22	-696	47	45
2377	2	1	-113	21	-717	22	22
2086	2	1	-115	15	-729	-3	0
1976	2	1	-116	16	-700	41	40
2167	2	1	-116	17	-719	20	20
1934	2	1	-119	10	-743	-12	-9
1510	2	1	-122	8	-750	-13	-13
2037	2	1	-128	1	-740	-13	-9
1424	2	1	-134	-2	-720	26	24
2080	2	1	-139	-6	-727	22	18
1852	2	1	-141	31	-708	31	31
2333	2	1	-141	-12	-714	26	25
2008	2	1	-142	-11	-726	15	14
1925	2	1	-144	-11	-734	6	6
2079	2	1	-146	-13	-732	18	13
1938	2	1	-147	-17	-753	-26	-22
1464	2	1	-148	8	-713	9	15
1813	2	1	-149	-19	-700	40	40
1682	2	1	-158	-24	-722	24	21
2192	2	1	-159	-30	-727	13	12
1831	2	1	-163	-32	-710	31	31
2077	2	1	-169	-29	-729	16	13
2270	2	1	-172	-38	-736	7	6
1799	2	1	-175	-46	-765	-23	-24
2152	2	1	-177	-46	-776	-35	-36
2005	2	1	-185	-54	-757	-14	-15
2168	2	1	-187	-51	-770	-28	-29
1856	2	1	-187	-55	-792	-53	-53
2177	2	1	-189	-57	-752	-9	-10
1956	2	1	-190	-59	-762	-19	-20
2179	2	1	-193	-63	-827	-89	-89
1796	2	1	-197	-67	-779	-36	-37
2378	2	1	-200	-65	-777	-35	-36
2205	2	1	-200	-67	-787	-45	-46
2078	2	1	-209	-76	-777	-24	-29
2073	2	1	-219	-36	-711	27	28
2002	2	1	-227	-96	-790	-45	-47
2383	2	1	-227	-96	-848	-110	-110
1936	2	1	-235	-104	-817	-87	-84
2033	2	1	-238	-106	-825	-91	-89
1650	2	1	-240	-105	-782	-33	-36
2007	2	1	-240	-109	-797	-52	-54
1729	2	1	-243	-111	-837	-97	-97
1611	2	1	-245	-107	-769	-18	-21
2276	2	1	-252	-121	-829	-86	-87
2275	2	1	-259	-127	-833	-90	-91
1881	2	1	-266	-132	-811	-66	-67
1447	2	1	-267	-134	-853	-113	-113
1648	2	1	-268	-136	-857	-116	-116
1705	2	1	-273	-139	-850	-108	-108
2087	2	1	-287	-154	-852	-121	-118
2176	2	1	-288	-154	-823	-77	-79
1878	2	1	-289	-157	-863	-121	-122
1932	2	1	-297	-163	-853	-107	-109
2384	2	1	-300	-168	-903	-163	-163
2172	2	1	-310	-174	-810	-61	-63
2038	2	1	-357	-225	-904	-171	-169
2318	2	1	-403	-270	-976	-233	-234
2274	2	1	-404	-271	-937	-190	-192
2051	2	1	-417	-283	-942	-195	-197
2216	2	1	-427	-294	-939	-190	-192
1810	2	1	-457	-325	-967	-217	-220
2178	2	1	-520	-387	-1061	-315	-316
2204	2	1	-547	-411	-1036	-285	-288
1762	2	1	-912	-772	-1285	-526	-530
2497	2	2	908	1023	69	786	791
2484	2	2	886	1024	43	766	768
2521	2	2	877	1017	79	805	807
2496	2	2	838	956	35	750	755
1789	2	2	823	954	99	826	829
1892	2	2	820	940	37	745	753
2212	2	2	812	975	36	778	774
1492	2	2	798	925	52	776	780
2489	2	2	780	899	-4	713	718
2447	2	2	752	866	-22	703	705
1482	2	2	751	870	2	716	723
1812	2	2	751	869	-62	657	662
2504	2	2	748	867	-56	662	667
2500	2	2	734	854	-38	678	683
2267	2	2	731	859	1	727	730
2499	2	2	729	849	-42	675	680
1766	2	2	722	850	-52	672	675
2428	2	2	707	839	-56	664	668
2475	2	2	699	834	-63	659	663
1689	2	2	696	828	-106	609	614
2493	2	2	691	811	-69	649	653
2291	2	2	684	813	-68	654	657
2505	2	2	680	800	-77	641	646
1833	2	2	673	818	-41	688	690
2278	2	2	673	795	-74	650	653
1547	2	2	652	782	-118	599	604
2228	2	2	650	840	-61	673	672
1894	2	2	648	771	-86	638	641
2494	2	2	645	765	-103	616	621
1468	2	2	637	765	-99	615	622
1402	2	2	629	756	-143	590	590
1824	2	2	619	726	-201	529	529
1835	2	2	614	772	-111	609	613
2121	2	2	610	744	-110	616	618
2515	2	2	610	747	-132	591	595
2498	2	2	608	728	-129	591	595
2539	2	2	603	718	-162	566	568
2409	2	2	593	708	-199	545	540
1590	2	2	591	719	-185	549	548
1769	2	2	590	726	-129	594	598
2408	2	2	589	704	-202	543	537
1469	2	2	588	742	-94	629	632
1470	2	2	585	708	-168	551	556
2485	2	2	580	701	-148	574	578
1471	2	2	573	693	-229	501	501
1620	2	2	567	683	-202	532	532
2514	2	2	562	700	-166	559	562
1954	2	2	560	687	-139	579	584
1542	2	2	560	692	-203	517	521
1952	2	2	551	659	-130	579	588
2424	2	2	550	683	-169	556	559
1589	2	2	546	676	-215	527	524
1834	2	2	542	686	-166	548	555
2450	2	2	540	657	-174	557	558
1608	2	2	537	665	-209	518	520
2423	2	2	536	670	-179	547	550
2522	2	2	534	672	-186	539	542
2542	2	2	533	649	-212	517	519
2232	2	2	532	650	-224	501	504
2487	2	2	529	651	-184	540	543
2436	2	2	527	661	-185	540	543
1846	2	2	527	655	-197	527	530
2198	2	2	526	656	-180	547	550
1893	2	2	523	632	-180	540	545
2434	2	2	522	655	-189	537	539
1695	2	2	520	648	-218	512	513
1527	2	2	518	647	-237	499	498
1674	2	2	515	645	-202	527	529
1401	2	2	513	621	-235	510	506
1950	2	2	510	638	-175	545	550
1948	2	2	509	637	-176	544	549
2052	2	2	508	639	-201	528	530
1595	2	2	500	665	-214	510	513
1431	2	2	499	626	-213	518	519
1724	2	2	498	628	-214	516	517
2540	2	2	497	614	-238	493	494
2303	2	2	497	624	-266	458	461
1722	2	2	496	626	-215	515	517
2362	2	2	491	622	-206	522	524
1889	2	2	489	617	-192	529	534
1745	2	2	489	617	-242	489	490
2211	2	2	478	610	-222	508	510
1909	2	2	477	626	-213	510	513
1438	2	2	476	605	-243	487	489
1540	2	2	474	607	-279	445	448
2511	2	2	473	612	-230	497	500
1960	2	2	472	599	-255	476	477
2502	2	2	471	593	-227	497	500
2470	2	2	468	606	-228	500	502
2287	2	2	466	617	-207	519	522
1953	2	2	466	594	-208	513	518
2313	2	2	465	592	-252	474	477
2013	2	2	465	592	-261	470	471
2001	2	2	464	592	-209	512	517
1725	2	2	464	595	-238	493	495
2363	2	2	460	587	-264	468	468
[truncated: 8,331 more rows]

## Sheet: Table S2
Table S2 - Ranking of breeding values estimaed with different models for the Even population
Sires and dams excluded from the group selected by the simple model per generation, 30 best sires and 100 best dams, in each of the models are marked in bold.
					Breeding value
Animal	Year	Sex	A	A +F	A + C + F	A + D +F	A +C +D +F
656	1	1	-512	-516	-96	195	228
646	1	1	-657	-642	-218	76	109
606	1	1	-679	-684	-310	5	35
589	1	1	-691	-698	-330	-32	0
892	1	1	-695	-728	-335	-46	-12
652	1	1	-705	-703	-224	80	111
645	1	1	-710	-710	-218	85	117
513	1	1	-712	-723	-158	111	147
290	1	1	-714	-716	-234	42	79
286	1	1	-718	-721	-236	40	76
281	1	1	-720	-706	-158	118	155
313	1	1	-723	-696	-135	147	183
636	1	1	-755	-753	-245	58	90
308	1	1	-757	-761	-194	92	128
321	1	1	-765	-768	-256	20	56
305	1	1	-773	-776	-259	16	53
872	1	1	-779	-781	-301	-10	23
304	1	1	-781	-784	-311	-31	4
578	1	1	-791	-790	-398	-75	-45
579	1	1	-791	-790	-397	-75	-45
569	1	1	-791	-795	-400	-82	-51
220	1	1	-792	-814	-348	-89	-52
585	1	1	-794	-793	-398	-76	-46
611	1	1	-794	-793	-398	-76	-46
635	1	1	-804	-802	-403	-81	-50
596	1	1	-806	-805	-404	-82	-52
307	1	1	-810	-813	-274	1	38
626	1	1	-812	-811	-406	-84	-54
638	1	1	-813	-766	-251	52	85
269	1	1	-815	-824	-127	167	203
312	1	1	-825	-828	-281	-5	31
658	1	1	-826	-825	-275	27	60
570	1	1	-827	-825	-413	-91	-60
592	1	1	-827	-826	-413	-91	-61
588	1	1	-827	-830	-422	-101	-70
657	1	1	-830	-835	-285	10	44
303	1	1	-831	-834	-284	-8	28
590	1	1	-836	-834	-416	-94	-64
573	1	1	-845	-844	-389	-62	-32
507	1	1	-849	-855	-205	60	98
621	1	1	-850	-849	-372	-46	-15
182	1	1	-850	-874	-365	-80	-45
614	1	1	-850	-849	-422	-101	-70
311	1	1	-851	-854	-291	-16	20
662	1	1	-853	-851	-286	16	49
659	1	1	-853	-852	-287	16	48
299	1	1	-855	-858	-293	-18	19
318	1	1	-859	-863	-325	-48	-11
322	1	1	-860	-863	-296	-20	16
616	1	1	-862	-862	-417	-96	-66
595	1	1	-868	-867	-430	-108	-77
629	1	1	-868	-867	-430	-108	-77
613	1	1	-868	-867	-430	-108	-78
587	1	1	-871	-870	-431	-110	-79
625	1	1	-871	-870	-431	-110	-79
302	1	1	-874	-857	-310	-42	-4
293	1	1	-880	-882	-303	-28	8
284	1	1	-881	-887	-274	-6	31
655	1	1	-885	-884	-300	2	35
295	1	1	-886	-889	-307	-31	5
628	1	1	-886	-885	-437	-116	-85
328	1	1	-887	-889	-307	-31	5
633	1	1	-889	-888	-439	-118	-87
273	1	1	-890	-892	-254	17	55
647	1	1	-891	-885	-338	-34	-1
607	1	1	-893	-897	-386	-66	-35
917	1	1	-894	-897	-284	33	66
694	1	1	-895	-908	-337	-69	-32
891	1	1	-897	-907	-411	-132	-96
623	1	1	-901	-907	-394	-58	-29
597	1	1	-902	-903	-433	-106	-76
904	1	1	-902	-911	-437	-165	-129
618	1	1	-903	-902	-445	-124	-93
637	1	1	-906	-905	-309	-6	26
622	1	1	-907	-906	-446	-125	-94
591	1	1	-907	-910	-465	-147	-116
641	1	1	-909	-908	-310	-7	25
603	1	1	-909	-908	-447	-126	-95
909	1	1	-911	-920	-442	-170	-133
855	1	1	-912	-918	-381	-110	-73
631	1	1	-913	-912	-448	-127	-96
660	1	1	-915	-913	-313	-10	22
620	1	1	-918	-917	-451	-130	-99
289	1	1	-919	-921	-301	-17	19
319	1	1	-919	-922	-320	-45	-8
854	1	1	-923	-930	-385	-115	-77
159	1	1	-924	-929	-431	-162	-125
687	1	1	-925	-932	-360	-87	-51
768	1	1	-925	-934	-452	-178	-142
598	1	1	-927	-926	-455	-134	-102
306	1	1	-933	-936	-326	-51	-14
179	1	1	-935	-940	-437	-168	-130
594	1	1	-936	-935	-458	-137	-106
617	1	1	-936	-935	-458	-137	-106
634	1	1	-936	-935	-459	-138	-106
899	1	1	-940	-949	-453	-181	-144
581	1	1	-942	-943	-441	-127	-95
853	1	1	-944	-950	-394	-123	-86
615	1	1	-948	-946	-463	-143	-111
320	1	1	-953	-955	-328	-40	-4
310	1	1	-956	-959	-336	-61	-23
325	1	1	-965	-968	-340	-65	-27
684	1	1	-966	-988	-375	-83	-48
875	1	1	-968	-974	-482	-178	-145
314	1	1	-970	-973	-342	-67	-30
624	1	1	-971	-971	-473	-153	-121
857	1	1	-976	-983	-407	-137	-100
883	1	1	-976	-982	-480	-179	-146
682	1	1	-982	-989	-384	-112	-75
632	1	1	-983	-982	-478	-158	-126
894	1	1	-984	-995	-447	-169	-133
601	1	1	-984	-989	-493	-173	-141
270	1	1	-985	-979	-317	-51	-12
605	1	1	-987	-988	-471	-149	-118
900	1	1	-990	-999	-473	-202	-165
300	1	1	-991	-994	-351	-76	-38
698	1	1	-994	-1001	-389	-117	-80
301	1	1	-1000	-1003	-354	-80	-42
898	1	1	-1001	-1010	-478	-207	-170
323	1	1	-1003	-1006	-356	-81	-43
897	1	1	-1004	-1012	-480	-208	-171
697	1	1	-1012	-1019	-397	-125	-87
881	1	1	-1013	-1020	-497	-197	-163
880	1	1	-1018	-1024	-503	-199	-166
296	1	1	-1023	-1026	-364	-90	-52
908	1	1	-1025	-1034	-490	-219	-181
907	1	1	-1026	-1035	-489	-218	-181
893	1	1	-1032	-1042	-468	-190	-153
688	1	1	-1034	-1040	-406	-134	-97
856	1	1	-1037	-1045	-433	-164	-126
164	1	1	-1038	-1043	-480	-212	-174
901	1	1	-1040	-1049	-495	-224	-186
663	1	1	-1041	-1048	-410	-137	-100
769	1	1	-1041	-1050	-520	-247	-211
689	1	1	-1047	-1054	-412	-140	-102
683	1	1	-1051	-1059	-436	-159	-122
919	1	1	-1053	-1055	-352	-35	-2
571	1	1	-1054	-1054	-514	-199	-167
639	1	1	-1055	-1053	-371	-69	-35
886	1	1	-1060	-1071	-479	-201	-164
199	1	1	-1061	-1089	-484	-211	-174
695	1	1	-1065	-1078	-411	-143	-105
347	1	1	-1065	-1074	-464	-214	-175
515	1	1	-1066	-1074	-373	-105	-67
187	1	1	-1066	-1076	-441	-172	-135
905	1	1	-1068	-1076	-507	-236	-198
512	1	1	-1073	-1080	-375	-108	-70
860	1	1	-1073	-1080	-541	-268	-231
903	1	1	-1078	-1086	-511	-240	-203
693	1	1	-1083	-1090	-427	-155	-117
876	1	1	-1085	-1090	-530	-226	-193
283	1	1	-1090	-1093	-338	-68	-30
709	1	1	-1090	-1097	-460	-198	-160
272	1	1	-1094	-1098	-340	-70	-31
895	1	1	-1097	-1108	-494	-216	-179
879	1	1	-1103	-1109	-539	-235	-202
166	1	1	-1104	-1110	-508	-240	-202
176	1	1	-1109	-1115	-510	-243	-205
610	1	1	-1111	-1111	-544	-210	-179
706	1	1	-1113	-1120	-482	-218	-180
282	1	1	-1115	-1118	-349	-79	-40
298	1	1	-1116	-1119	-403	-130	-91
717	1	1	-1119	-1126	-472	-211	-172
157	1	1	-1121	-1126	-498	-232	-194
668	1	1	-1122	-1128	-443	-171	-134
670	1	1	-1122	-1129	-444	-172	-134
914	1	1	-1124	-1133	-578	-307	-269
353	1	1	-1126	-1134	-484	-225	-187
324	1	1	-1128	-1136	-404	-140	-100
669	1	1	-1128	-1135	-446	-174	-136
719	1	1	-1128	-1135	-476	-214	-176
521	1	1	-1129	-1137	-400	-133	-94
185	1	1	-1129	-1138	-501	-229	-191
870	1	1	-1131	-1137	-566	-293	-256
195	1	1	-1135	-1144	-482	-211	-173
181	1	1	-1143	-1151	-485	-214	-176
720	1	1	-1146	-1152	-483	-222	-183
180	1	1	-1147	-1156	-487	-216	-179
178	1	1	-1147	-1153	-526	-259	-220
726	1	1	-1149	-1156	-485	-223	-185
878	1	1	-1150	-1157	-558	-255	-221
197	1	1	-1153	-1162	-490	-219	-181
675	1	1	-1154	-1161	-457	-185	-147
691	1	1	-1154	-1161	-457	-185	-147
724	1	1	-1155	-1162	-487	-226	-187
766	1	1	-1157	-1163	-559	-289	-251
865	1	1	-1157	-1165	-579	-306	-269
517	1	1	-1158	-1164	-395	-127	-89
718	1	1	-1161	-1167	-490	-228	-190
890	1	1	-1163	-1175	-522	-245	-208
350	1	1	-1168	-1174	-505	-248	-209
351	1	1	-1172	-1178	-506	-249	-210
346	1	1	-1174	-1180	-507	-251	-211
485	1	1	-1174	-1181	-525	-250	-213
906	1	1	-1180	-1189	-555	-285	-247
506	1	1	-1182	-1189	-422	-156	-117
553	1	1	-1183	-1192	-604	-327	-290
534	1	1	-1183	-1192	-640	-367	-330
703	1	1	-1185	-1192	-499	-238	-199
593	1	1	-1190	-1195	-609	-300	-266
770	1	1	-1190	-1197	-574	-304	-266
160	1	1	-1195	-1201	-546	-279	-240
779	1	1	-1195	-1201	-576	-306	-268
196	1	1	-1196	-1205	-508	-237	-199
200	1	1	-1199	-1208	-509	-239	-201
248	1	1	-1199	-1234	-566	-308	-268
343	1	1	-1201	-1207	-518	-262	-222
712	1	1	-1202	-1209	-507	-246	-207
715	1	1	-1202	-1209	-507	-246	-207
235	1	1	-1203	-1212	-559	-294	-255
349	1	1	-1206	-1212	-521	-264	-225
154	1	1	-1206	-1211	-533	-269	-230
148	1	1	-1208	-1211	-540	-279	-240
912	1	1	-1210	-1219	-614	-343	-306
191	1	1	-1211	-1219	-514	-244	-206
249	1	1	-1213	-1221	-563	-298	-259
396	1	1	-1213	-1219	-593	-325	-287
193	1	1	-1214	-1222	-515	-245	-207
805	1	1	-1215	-1220	-581	-317	-278
867	1	1	-1215	-1221	-601	-329	-291
910	1	1	-1216	-1225	-570	-300	-262
341	1	1	-1218	-1224	-526	-269	-230
868	1	1	-1222	-1230	-605	-333	-295
550	1	1	-1223	-1228	-642	-373	-335
704	1	1	-1225	-1232	-543	-277	-238
776	1	1	-1225	-1231	-588	-318	-280
710	1	1	-1226	-1233	-517	-256	-217
672	1	1	-1229	-1236	-488	-218	-179
392	1	1	-1231	-1237	-601	-333	-295
701	1	1	-1232	-1239	-520	-259	-220
352	1	1	-1235	-1242	-533	-277	-237
275	1	1	-1236	-1240	-400	-131	-92
278	1	1	-1237	-1241	-400	-131	-92
233	1	1	-1239	-1246	-528	-265	-227
194	1	1	-1243	-1251	-527	-257	-219
489	1	1	-1245	-1247	-562	-295	-256
664	1	1	-1246	-1253	-496	-225	-187
165	1	1	-1250	-1258	-574	-306	-268
486	1	1	-1251	-1259	-586	-302	-265
333	1	1	-1255	-1263	-586	-339	-298
394	1	1	-1255	-1260	-611	-343	-305
123	1	1	-1257	-1264	-557	-301	-261
828	1	1	-1258	-1263	-601	-335	-297
170	1	1	-1259	-1265	-573	-306	-267
150	1	1	-1260	-1265	-556	-291	-253
398	1	1	-1260	-1266	-614	-345	-307
114	1	1	-1261	-1269	-689	-423	-385
243	1	1	-1262	-1270	-583	-319	-280
132	1	1	-1262	-1267	-598	-332	-294
397	1	1	-1263	-1269	-615	-347	-308
219	1	1	-1266	-1273	-539	-277	-238
547	1	1	-1269	-1274	-661	-391	-353
514	1	1	-1270	-1302	-481	-220	-180
510	1	1	-1274	-1282	-461	-195	-156
551	1	1	-1281	-1286	-666	-396	-358
381	1	1	-1282	-1287	-629	-367	-328
834	1	1	-1286	-1291	-613	-348	-309
817	1	1	-1286	-1291	-618	-353	-314
866	1	1	-1286	-1293	-632	-361	-322
742	1	1	-1288	-1293	-669	-403	-364
700	1	1	-1289	-1296	-543	-283	-244
552	1	1	-1290	-1295	-670	-400	-362
483	1	1	-1291	-1298	-574	-300	-262
806	1	1	-1291	-1297	-613	-349	-310
232	1	1	-1293	-1301	-551	-289	-250
546	1	1	-1298	-1303	-673	-404	-366
111	1	1	-1302	-1310	-707	-441	-403
516	1	1	-1303	-1311	-473	-207	-168
348	1	1	-1305	-1311	-562	-307	-267
369	1	1	-1307	-1315	-635	-376	-336
681	1	1	-1308	-1315	-522	-251	-213
809	1	1	-1313	-1319	-629	-365	-326
383	1	1	-1313	-1319	-636	-368	-329
340	1	1	-1314	-1320	-566	-310	-270
869	1	1	-1314	-1322	-643	-372	-333
115	1	1	-1316	-1324	-713	-447	-408
133	1	1	-1319	-1324	-622	-357	-318
537	1	1	-1319	-1325	-682	-413	-375
384	1	1	-1322	-1327	-639	-372	-333
110	1	1	-1322	-1330	-716	-450	-411
915	1	1	-1323	-1334	-662	-392	-354
186	1	1	-1325	-1333	-562	-292	-253
238	1	1	-1325	-1334	-610	-346	-307
554	1	1	-1325	-1331	-684	-415	-377
548	1	1	-1326	-1331	-685	-416	-378
807	1	1	-1327	-1332	-628	-364	-325
358	1	1	-1330	-1338	-620	-358	-319
126	1	1	-1330	-1335	-627	-362	-323
795	1	1	-1331	-1336	-630	-366	-327
140	1	1	-1333	-1338	-628	-363	-324
667	1	1	-1335	-1342	-533	-263	-224
113	1	1	-1336	-1344	-722	-456	-417
124	1	1	-1339	-1345	-616	-355	-315
139	1	1	-1341	-1347	-632	-367	-328
125	1	1	-1344	-1350	-633	-368	-329
338	1	1	-1346	-1352	-580	-324	-284
151	1	1	-1350	-1355	-594	-330	-290
830	1	1	-1350	-1355	-640	-375	-336
377	1	1	-1350	-1355	-658	-397	-357
789	1	1	-1352	-1359	-619	-358	-319
793	1	1	-1354	-1359	-639	-376	-337
820	1	1	-1354	-1360	-646	-382	-343
888	1	1	-1358	-1369	-605	-329	-291
207	1	1	-1358	-1365	-615	-352	-312
801	1	1	-1363	-1368	-643	-380	-340
153	1	1	-1366	-1371	-601	-337	-298
244	1	1	-1367	-1375	-627	-364	-324
536	1	1	-1367	-1372	-702	-433	-395
797	1	1	-1372	-1377	-647	-384	-345
387	1	1	-1379	-1384	-663	-396	-357
215	1	1	-1381	-1387	-625	-362	-322
379	1	1	-1382	-1387	-671	-411	-371
533	1	1	-1383	-1389	-696	-429	-390
251	1	1	-1390	-1396	-721	-453	-414
266	1	1	-1390	-1396	-721	-453	-414
216	1	1	-1392	-1398	-629	-367	-327
138	1	1	-1393	-1398	-653	-389	-350
790	1	1	-1393	-1398	-656	-392	-353
208	1	1	-1396	-1402	-631	-368	-328
345	1	1	-1400	-1407	-603	-347	-307
227	1	1	-1403	-1411	-598	-336	-296
71	1	1	-1404	-1412	-679	-414	-375
161	1	1	-1406	-1412	-634	-369	-329
365	1	1	-1408	-1414	-683	-422	-382
260	1	1	-1408	-1414	-728	-461	-422
171	1	1	-1409	-1415	-636	-370	-331
788	1	1	-1409	-1415	-682	-417	-377
791	1	1	-1410	-1416	-664	-400	-361
388	1	1	-1411	-1418	-677	-410	-371
109	1	1	-1412	-1419	-753	-488	-449
108	1	1	-1415	-1424	-760	-494	-455
223	1	1	-1418	-1425	-604	-342	-303
492	1	1	-1418	-1424	-626	-362	-322
831	1	1	-1418	-1423	-668	-404	-365
832	1	1	-1418	-1423	-668	-404	-365
846	1	1	-1418	-1423	-675	-412	-373
385	1	1	-1420	-1426	-681	-414	-375
543	1	1	-1421	-1428	-730	-463	-424
744	1	1	-1422	-1427	-726	-461	-421
214	1	1	-1424	-1430	-643	-380	-340
224	1	1	-1425	-1432	-606	-345	-305
810	1	1	-1426	-1431	-677	-413	-373
373	1	1	-1426	-1434	-708	-456	-415
911	1	1	-1427	-1437	-704	-435	-396
128	1	1	-1428	-1434	-668	-404	-364
152	1	1	-1429	-1435	-627	-364	-324
481	1	1	-1430	-1435	-736	-474	-434
821	1	1	-1431	-1437	-679	-415	-376
747	1	1	-1432	-1438	-730	-465	-426
267	1	1	-1434	-1440	-739	-472	-433
803	1	1	-1439	-1445	-676	-413	-373
467	1	1	-1441	-1446	-740	-478	-438
750	1	1	-1442	-1447	-734	-469	-430
372	1	1	-1443	-1449	-697	-437	-397
812	1	1	-1444	-1449	-684	-421	-381
101	1	1	-1446	-1452	-768	-505	-466
368	1	1	-1448	-1453	-699	-438	-398
544	1	1	-1455	-1460	-739	-471	-432
842	1	1	-1457	-1462	-692	-429	-389
833	1	1	-1465	-1471	-688	-424	-384
222	1	1	-1467	-1475	-624	-363	-323
257	1	1	-1468	-1473	-753	-486	-447
206	1	1	-1471	-1477	-662	-400	-360
134	1	1	-1472	-1478	-686	-423	-383
403	1	1	-1473	-1479	-847	-581	-542
837	1	1	-1475	-1480	-700	-437	-397
794	1	1	-1476	-1481	-691	-428	-388
800	1	1	-1476	-1481	-691	-428	-388
203	1	1	-1479	-1486	-666	-404	-364
331	1	1	-1480	-1485	-669	-414	-373
446	1	1	-1481	-1487	-778	-516	-476
490	1	1	-1491	-1496	-657	-393	-353
500	1	1	-1493	-1499	-658	-395	-354
464	1	1	-1493	-1498	-762	-500	-461
848	1	1	-1495	-1500	-708	-445	-405
370	1	1	-1497	-1502	-719	-459	-419
280	1	1	-1498	-1501	-510	-243	-202
374	1	1	-1499	-1504	-720	-460	-420
202	1	1	-1501	-1514	-680	-420	-379
916	1	1	-1501	-1511	-735	-467	-428
524	1	1	-1501	-1507	-745	-479	-440
566	1	1	-1502	-1507	-763	-500	-460
209	1	1	-1506	-1512	-677	-415	-375
329	1	1	-1507	-1513	-681	-426	-385
808	1	1	-1507	-1511	-710	-447	-407
845	1	1	-1507	-1512	-713	-450	-410
843	1	1	-1510	-1516	-715	-452	-412
262	1	1	-1510	-1516	-771	-504	-465
104	1	1	-1512	-1538	-804	-543	-503
336	1	1	-1515	-1521	-685	-429	-388
363	1	1	-1529	-1534	-710	-449	-408
375	1	1	-1533	-1538	-735	-475	-435
818	1	1	-1535	-1541	-722	-459	-419
468	1	1	-1535	-1540	-780	-518	-478
428	1	1	-1537	-1560	-838	-572	-533
782	1	1	-1538	-1543	-736	-472	-432
253	1	1	-1538	-1548	-861	-588	-549
122	1	1	-1543	-1548	-702	-442	-401
568	1	1	-1544	-1549	-780	-518	-478
433	1	1	-1550	-1555	-787	-525	-485
98	1	1	-1550	-1559	-819	-559	-519
421	1	1	-1551	-1559	-834	-569	-530
409	1	1	-1554	-1560	-881	-616	-577
447	1	1	-1555	-1560	-788	-527	-487
443	1	1	-1557	-1562	-810	-548	-508
532	1	1	-1560	-1566	-770	-504	-464
94	1	1	-1561	-1567	-817	-555	-515
354	1	1	-1563	-1569	-724	-464	-423
743	1	1	-1564	-1569	-785	-521	-481
841	1	1	-1570	-1575	-740	-477	-437
559	1	1	-1570	-1576	-792	-529	-489
455	1	1	-1576	-1581	-797	-535	-495
472	1	1	-1578	-1583	-798	-537	-497
255	1	1	-1579	-1585	-800	-534	-494
263	1	1	-1579	-1586	-800	-534	-494
430	1	1	-1583	-1588	-802	-540	-499
95	1	1	-1588	-1594	-828	-566	-526
762	1	1	-1590	-1596	-759	-496	-456
849	1	1	-1593	-1598	-749	-487	-446
561	1	1	-1603	-1609	-806	-544	-503
401	1	1	-1606	-1612	-924	-659	-619
90	1	1	-1607	-1613	-836	-575	-534
759	1	1	-1609	-1614	-767	-504	-463
417	1	1	-1609	-1617	-858	-594	-554
386	1	1	-1612	-1619	-762	-496	-456
412	1	1	-1612	-1618	-905	-641	-601
265	1	1	-1616	-1622	-815	-549	-509
477	1	1	-1617	-1623	-814	-554	-514
129	1	1	-1621	-1626	-748	-486	-445
448	1	1	-1622	-1627	-817	-556	-515
476	1	1	-1622	-1630	-824	-568	-527
91	1	1	-1622	-1628	-842	-581	-541
418	1	1	-1623	-1630	-864	-599	-560
444	1	1	-1627	-1632	-839	-578	-538
130	1	1	-1628	-1633	-752	-490	-449
784	1	1	-1628	-1634	-774	-511	-470
364	1	1	-1629	-1635	-775	-516	-475
420	1	1	-1630	-1638	-867	-603	-563
496	1	1	-1633	-1639	-716	-454	-413
246	1	1	-1633	-1642	-740	-478	-437
763	1	1	-1640	-1646	-781	-518	-477
413	1	1	-1641	-1647	-917	-653	-613
758	1	1	-1642	-1648	-781	-518	-478
844	1	1	-1644	-1649	-770	-509	-468
424	1	1	-1644	-1651	-873	-609	-569
757	1	1	-1645	-1651	-782	-519	-479
410	1	1	-1647	-1654	-933	-667	-628
121	1	1	-1648	-1654	-747	-487	-446
276	1	1	-1653	-1657	-575	-309	-267
838	1	1	-1656	-1661	-776	-514	-473
478	1	1	-1661	-1666	-833	-573	-532
212	1	1	-1664	-1670	-744	-483	-442
760	1	1	-1664	-1670	-790	-527	-487
745	1	1	-1671	-1677	-831	-567	-527
406	1	1	-1674	-1680	-931	-667	-627
407	1	1	-1674	-1680	-931	-667	-627
452	1	1	-1675	-1680	-839	-578	-537
432	1	1	-1678	-1684	-842	-580	-540
419	1	1	-1679	-1687	-888	-624	-584
488	1	1	-1683	-1688	-737	-475	-434
728	1	1	-1683	-1688	-859	-599	-559
425	1	1	-1684	-1692	-890	-626	-586
277	1	1	-1685	-1688	-588	-323	-281
480	1	1	-1686	-1692	-843	-584	-543
434	1	1	-1687	-1693	-845	-584	-543
415	1	1	-1689	-1697	-892	-628	-588
461	1	1	-1695	-1700	-847	-587	-546
471	1	1	-1695	-1700	-847	-587	-546
357	1	1	-1696	-1702	-780	-520	-479
258	1	1	-1697	-1703	-849	-584	-544
211	1	1	-1698	-1705	-758	-498	-457
530	1	1	-1702	-1708	-829	-564	-524
538	1	1	-1704	-1710	-844	-578	-537
100	1	1	-1704	-1711	-877	-616	-575
781	1	1	-1707	-1712	-807	-543	-503
261	1	1	-1713	-1719	-857	-591	-551
787	1	1	-1714	-1720	-810	-547	-507
740	1	1	-1715	-1720	-873	-613	-572
445	1	1	-1729	-1735	-882	-622	-581
522	1	1	-1738	-1744	-845	-580	-540
451	1	1	-1741	-1746	-866	-606	-565
499	1	1	-1742	-1747	-763	-501	-459
99	1	1	-1745	-1751	-894	-633	-592
748	1	1	-1749	-1755	-864	-601	-560
414	1	1	-1754	-1762	-920	-656	-616
426	1	1	-1756	-1764	-920	-657	-616
523	1	1	-1759	-1765	-853	-589	-549
449	1	1	-1759	-1764	-874	-614	-572
453	1	1	-1760	-1765	-874	-614	-573
678	1	1	-1764	-1771	-714	-447	-406
92	1	1	-1767	-1773	-903	-643	-602
819	1	1	-1784	-1790	-827	-566	-525
529	1	1	-1790	-1796	-867	-603	-562
423	1	1	-1792	-1800	-935	-672	-632
733	1	1	-1793	-1799	-906	-647	-605
459	1	1	-1794	-1799	-888	-629	-587
460	1	1	-1797	-1802	-890	-630	-589
429	1	1	-1798	-1803	-892	-632	-590
847	1	1	-1803	-1808	-838	-577	-536
87	1	1	-1803	-1809	-925	-667	-625
560	1	1	-1834	-1840	-902	-642	-600
335	1	1	-1836	-1843	-819	-566	-524
727	1	1	-1838	-1842	-924	-665	-623
562	1	1	-1854	-1860	-911	-651	-609
436	1	1	-1861	-1866	-937	-678	-636
463	1	1	-1864	-1870	-919	-659	-617
475	1	1	-1869	-1875	-920	-662	-620
204	1	1	-1890	-1897	-839	-580	-537
729	1	1	-1894	-1899	-948	-689	-647
78	1	1	-1904	-1909	-967	-710	-668
85	1	1	-1914	-1919	-972	-714	-672
454	1	1	-1915	-1921	-940	-681	-639
81	1	1	-1924	-1929	-976	-718	-676
97	1	1	-1932	-1938	-972	-713	-672
816	1	1	-1934	-1940	-890	-631	-588
786	1	1	-1934	-1939	-903	-641	-599
360	1	1	-1937	-1943	-882	-624	-582
76	1	1	-1948	-1953	-985	-728	-686
730	1	1	-1962	-1967	-976	-718	-676
86	1	1	-1965	-1971	-993	-736	-694
405	1	1	-1967	-1976	-1074	-816	-774
75	1	1	-1968	-1973	-994	-737	-695
210	1	1	-1992	-1999	-881	-623	-580
749	1	1	-1995	-2001	-967	-706	-664
73	1	1	-1997	-2002	-1006	-749	-707
355	1	1	-2017	-2023	-915	-658	-615
366	1	1	-2017	-2023	-938	-682	-639
736	1	1	-2047	-2052	-1013	-755	-712
72	1	1	-2049	-2054	-1028	-771	-729
88	1	1	-2090	-2096	-1046	-790	-747
74	1	1	-2136	-2141	-1065	-809	-766
79	1	1	-2149	-2154	-1071	-815	-772
431	1	1	-2159	-2165	-1044	-786	-743
89	1	1	-2185	-2190	-1085	-830	-786
732	1	1	-2223	-2229	-1086	-830	-787
738	1	1	-2284	-2289	-1112	-857	-813
651	1	2	-391	-395	-14	299	329
294	1	2	-735	-738	-243	32	69
574	1	2	-741	-739	-376	-54	-23
582	1	2	-741	-739	-376	-54	-23
648	1	2	-768	-763	-298	0	33
650	1	2	-785	-749	-297	14	45
873	1	2	-790	-791	-306	-16	18
572	1	2	-803	-802	-403	-81	-50
918	1	2	-805	-808	-247	71	103
649	1	2	-814	-813	-270	32	65
291	1	2	-819	-822	-279	-3	33
580	1	2	-848	-839	-410	-81	-51
642	1	2	-865	-864	-292	10	43
654	1	2	-870	-869	-294	9	41
288	1	2	-875	-878	-302	-26	10
326	1	2	-879	-882	-303	-28	9
619	1	2	-882	-881	-436	-115	-84
644	1	2	-886	-885	-301	2	34
327	1	2	-887	-889	-307	-31	5
871	1	2	-887	-888	-346	-57	-22
661	1	2	-897	-896	-305	-2	30
851	1	2	-897	-904	-373	-103	-66
640	1	2	-900	-899	-306	-3	29
583	1	2	-901	-900	-444	-122	-91
690	1	2	-902	-909	-351	-78	-41
297	1	2	-904	-907	-314	-39	-1
630	1	2	-913	-912	-449	-128	-97
852	1	2	-915	-921	-382	-112	-75
599	1	2	-918	-917	-451	-130	-99
309	1	2	-923	-927	-322	-47	-9
653	1	2	-927	-924	-402	-104	-70
902	1	2	-931	-940	-449	-177	-140
586	1	2	-933	-932	-457	-136	-105
575	1	2	-934	-932	-457	-136	-105
602	1	2	-937	-942	-437	-125	-93
889	1	2	-938	-948	-428	-150	-114
609	1	2	-952	-957	-461	-154	-122
612	1	2	-960	-959	-469	-148	-116
887	1	2	-971	-983	-443	-164	-128
315	1	2	-975	-978	-344	-69	-31
316	1	2	-983	-986	-348	-73	-35
391	1	2	-983	-994	-507	-230	-194
576	1	2	-984	-983	-479	-158	-127
608	1	2	-988	-982	-515	-184	-154
685	1	2	-992	-1000	-391	-118	-81
577	1	2	-995	-930	-443	-121	-90
317	1	2	-997	-1000	-353	-78	-41
274	1	2	-998	-1001	-300	-29	8
268	1	2	-1003	-1006	-301	-31	7
877	1	2	-1007	-1014	-498	-193	-160
600	1	2	-1013	-1012	-491	-170	-139
584	1	2	-1017	-914	-419	-85	-56
505	1	2	-1025	-1032	-355	-88	-50
696	1	2	-1027	-1034	-404	-132	-94
247	1	2	-1046	-1058	-468	-202	-164
692	1	2	-1047	-1055	-414	-144	-106
339	1	2	-1047	-1056	-435	-190	-150
627	1	2	-1051	-979	-471	-143	-113
287	1	2	-1054	-1056	-377	-102	-64
167	1	2	-1056	-1065	-487	-222	-184
885	1	2	-1073	-1078	-521	-221	-187
169	1	2	-1073	-1079	-494	-226	-189
271	1	2	-1074	-1077	-332	-62	-23
699	1	2	-1077	-1084	-424	-153	-115
686	1	2	-1083	-1090	-426	-155	-117
520	1	2	-1084	-1092	-381	-114	-75
722	1	2	-1087	-1093	-458	-197	-158
767	1	2	-1089	-1097	-544	-270	-233
518	1	2	-1090	-1097	-383	-116	-78
774	1	2	-1091	-1097	-532	-261	-224
677	1	2	-1103	-1110	-435	-164	-126
723	1	2	-1108	-1115	-468	-206	-168
671	1	2	-1112	-1119	-439	-168	-130
874	1	2	-1115	-1090	-503	-204	-169
884	1	2	-1120	-1127	-542	-242	-208
511	1	2	-1123	-1133	-399	-129	-91
643	1	2	-1125	-1124	-401	-100	-66
721	1	2	-1125	-1132	-475	-213	-175
708	1	2	-1128	-1141	-500	-239	-200
725	1	2	-1135	-1141	-478	-217	-178
772	1	2	-1136	-1142	-551	-280	-243
163	1	2	-1139	-1145	-522	-255	-217
487	1	2	-1142	-1151	-507	-227	-190
775	1	2	-1147	-1154	-556	-285	-248
666	1	2	-1149	-1155	-454	-183	-145
242	1	2	-1157	-1166	-539	-274	-236
285	1	2	-1159	-1162	-367	-98	-58
822	1	2	-1159	-1164	-564	-299	-260
665	1	2	-1160	-1167	-459	-188	-150
174	1	2	-1162	-1168	-532	-265	-227
504	1	2	-1163	-1171	-414	-147	-109
714	1	2	-1170	-1187	-485	-250	-209
175	1	2	-1171	-1177	-536	-269	-230
604	1	2	-1172	-1172	-558	-238	-206
192	1	2	-1182	-1190	-502	-231	-193
705	1	2	-1186	-1192	-500	-239	-200
177	1	2	-1192	-1197	-544	-277	-239
201	1	2	-1193	-1202	-507	-236	-198
173	1	2	-1196	-1202	-546	-279	-241
777	1	2	-1198	-1205	-577	-307	-269
804	1	2	-1200	-1205	-574	-310	-271
149	1	2	-1201	-1205	-530	-266	-227
198	1	2	-1206	-1214	-512	-241	-203
680	1	2	-1210	-1217	-480	-210	-171
158	1	2	-1212	-1218	-553	-286	-248
673	1	2	-1213	-1220	-482	-211	-173
755	1	2	-1215	-1221	-642	-373	-335
395	1	2	-1217	-1223	-595	-327	-289
156	1	2	-1222	-1227	-540	-275	-237
859	1	2	-1222	-1229	-604	-332	-294
240	1	2	-1223	-1231	-567	-302	-263
382	1	2	-1223	-1229	-598	-329	-291
778	1	2	-1225	-1231	-588	-318	-280
184	1	2	-1228	-1237	-521	-251	-213
896	1	2	-1229	-1239	-551	-274	-237
136	1	2	-1234	-1239	-586	-320	-282
239	1	2	-1235	-1244	-573	-308	-269
230	1	2	-1236	-1243	-527	-264	-226
236	1	2	-1241	-1250	-575	-310	-271
279	1	2	-1243	-1246	-402	-134	-94
798	1	2	-1244	-1250	-593	-329	-290
674	1	2	-1246	-1253	-495	-225	-186
155	1	2	-1246	-1251	-550	-285	-246
218	1	2	-1249	-1256	-532	-269	-230
555	1	2	-1251	-1257	-654	-384	-346
508	1	2	-1253	-1260	-451	-185	-146
711	1	2	-1254	-1261	-529	-268	-229
707	1	2	-1259	-1266	-531	-270	-231
702	1	2	-1260	-1266	-530	-270	-231
234	1	2	-1264	-1273	-585	-320	-281
676	1	2	-1267	-1274	-504	-234	-195
713	1	2	-1267	-1274	-534	-274	-235
217	1	2	-1271	-1278	-542	-279	-240
862	1	2	-1272	-1278	-626	-354	-316
519	1	2	-1279	-1287	-463	-197	-158
144	1	2	-1279	-1283	-563	-299	-260
753	1	2	-1279	-1284	-665	-399	-360
509	1	2	-1280	-1288	-463	-197	-158
231	1	2	-1280	-1287	-545	-283	-244
835	1	2	-1292	-1297	-615	-350	-311
190	1	2	-1294	-1302	-549	-279	-240
250	1	2	-1299	-1308	-599	-335	-296
836	1	2	-1299	-1305	-618	-353	-314
754	1	2	-1299	-1305	-674	-408	-369
549	1	2	-1301	-1307	-675	-405	-367
112	1	2	-1302	-1310	-707	-441	-403
145	1	2	-1303	-1308	-574	-310	-271
344	1	2	-1305	-1311	-562	-307	-267
147	1	2	-1306	-1311	-575	-311	-272
143	1	2	-1306	-1312	-617	-352	-313
826	1	2	-1306	-1311	-621	-356	-317
792	1	2	-1307	-1312	-619	-356	-317
221	1	2	-1308	-1316	-558	-295	-256
503	1	2	-1309	-1316	-474	-209	-170
142	1	2	-1310	-1316	-618	-353	-314
183	1	2	-1320	-1328	-559	-290	-251
858	1	2	-1331	-1337	-650	-379	-340
103	1	2	-1332	-1340	-723	-456	-418
131	1	2	-1333	-1338	-628	-363	-324
135	1	2	-1336	-1341	-629	-364	-325
823	1	2	-1337	-1342	-639	-375	-335
376	1	2	-1338	-1344	-653	-392	-352
799	1	2	-1339	-1345	-633	-370	-330
188	1	2	-1345	-1353	-570	-301	-262
342	1	2	-1345	-1352	-580	-324	-284
913	1	2	-1345	-1354	-670	-400	-362
863	1	2	-1349	-1356	-659	-387	-349
825	1	2	-1353	-1358	-641	-376	-337
367	1	2	-1356	-1361	-660	-399	-360
141	1	2	-1359	-1364	-639	-374	-335
127	1	2	-1362	-1367	-640	-376	-336
264	1	2	-1364	-1370	-710	-442	-403
829	1	2	-1365	-1370	-646	-381	-342
337	1	2	-1370	-1376	-623	-367	-327
716	1	2	-1371	-1378	-578	-318	-278
861	1	2	-1371	-1378	-668	-397	-358
172	1	2	-1372	-1378	-620	-354	-315
378	1	2	-1376	-1381	-669	-408	-368
802	1	2	-1377	-1386	-647	-385	-345
764	1	2	-1383	-1388	-672	-407	-368
162	1	2	-1386	-1392	-626	-360	-321
502	1	2	-1388	-1394	-614	-350	-310
380	1	2	-1389	-1395	-674	-414	-374
117	1	2	-1392	-1397	-638	-377	-338
393	1	2	-1393	-1399	-669	-402	-363
225	1	2	-1394	-1401	-593	-332	-292
228	1	2	-1394	-1401	-593	-332	-292
501	1	2	-1397	-1402	-617	-353	-314
824	1	2	-1399	-1404	-665	-401	-361
541	1	2	-1399	-1405	-716	-447	-408
189	1	2	-1403	-1411	-594	-325	-286
241	1	2	-1404	-1413	-644	-380	-340
679	1	2	-1405	-1413	-563	-293	-254
389	1	2	-1406	-1412	-675	-408	-369
70	1	2	-1407	-1414	-680	-416	-377
498	1	2	-1408	-1414	-622	-358	-318
106	1	2	-1410	-1420	-758	-492	-453
815	1	2	-1412	-1417	-671	-407	-367
542	1	2	-1416	-1422	-723	-455	-416
237	1	2	-1421	-1430	-651	-387	-348
292	1	2	-1423	-1426	-532	-260	-220
102	1	2	-1426	-1434	-759	-494	-455
539	1	2	-1435	-1441	-731	-463	-424
746	1	2	-1436	-1442	-732	-467	-428
493	1	2	-1444	-1450	-637	-373	-333
107	1	2	-1444	-1452	-767	-502	-462
796	1	2	-1446	-1452	-679	-416	-376
168	1	2	-1448	-1454	-653	-387	-348
334	1	2	-1448	-1454	-656	-401	-360
540	1	2	-1450	-1456	-737	-469	-430
771	1	2	-1453	-1465	-717	-451	-412
864	1	2	-1455	-1463	-702	-432	-393
765	1	2	-1457	-1462	-703	-439	-399
482	1	2	-1459	-1464	-748	-487	-447
528	1	2	-1466	-1472	-730	-464	-424
567	1	2	-1467	-1472	-748	-485	-445
484	1	2	-1473	-1480	-650	-378	-339
839	1	2	-1478	-1483	-701	-438	-398
491	1	2	-1479	-1485	-652	-388	-348
783	1	2	-1479	-1485	-728	-461	-422
827	1	2	-1481	-1487	-695	-431	-392
137	1	2	-1483	-1488	-691	-428	-388
814	1	2	-1485	-1491	-701	-438	-398
466	1	2	-1487	-1492	-759	-497	-457
332	1	2	-1489	-1495	-674	-418	-377
535	1	2	-1494	-1499	-755	-487	-448
120	1	2	-1497	-1502	-682	-422	-382
226	1	2	-1499	-1506	-638	-377	-337
229	1	2	-1504	-1512	-640	-379	-339
213	1	2	-1505	-1511	-677	-415	-375
465	1	2	-1517	-1522	-772	-511	-471
773	1	2	-1521	-1527	-713	-445	-406
494	1	2	-1533	-1543	-693	-434	-393
751	1	2	-1545	-1550	-778	-513	-473
399	1	2	-1546	-1552	-877	-612	-573
245	1	2	-1547	-1556	-703	-441	-400
850	1	2	-1548	-1553	-731	-468	-428
411	1	2	-1548	-1554	-878	-614	-574
761	1	2	-1549	-1554	-742	-478	-438
205	1	2	-1550	-1556	-695	-434	-393
469	1	2	-1555	-1560	-788	-527	-486
840	1	2	-1561	-1566	-736	-474	-433
254	1	2	-1565	-1571	-794	-528	-488
495	1	2	-1566	-1572	-688	-425	-385
435	1	2	-1568	-1573	-814	-553	-512
408	1	2	-1569	-1574	-887	-622	-583
545	1	2	-1570	-1575	-788	-520	-481
105	1	2	-1570	-1577	-819	-555	-515
479	1	2	-1576	-1581	-797	-537	-496
497	1	2	-1578	-1584	-694	-431	-390
330	1	2	-1584	-1590	-713	-458	-417
741	1	2	-1584	-1590	-794	-530	-490
259	1	2	-1591	-1598	-805	-539	-499
531	1	2	-1592	-1598	-783	-517	-478
437	1	2	-1593	-1598	-824	-563	-523
402	1	2	-1598	-1604	-899	-635	-595
811	1	2	-1601	-1607	-750	-488	-447
527	1	2	-1605	-1611	-788	-523	-483
400	1	2	-1614	-1620	-906	-641	-601
362	1	2	-1618	-1624	-747	-487	-447
96	1	2	-1619	-1626	-841	-580	-539
119	1	2	-1625	-1630	-736	-477	-436
438	1	2	-1625	-1630	-838	-577	-537
93	1	2	-1647	-1654	-853	-592	-552
473	1	2	-1648	-1653	-827	-567	-526
146	1	2	-1653	-1659	-721	-460	-419
558	1	2	-1659	-1667	-835	-575	-534
439	1	2	-1661	-1668	-865	-608	-567
882	1	2	-1665	-1672	-771	-475	-439
441	1	2	-1675	-1680	-859	-599	-558
813	1	2	-1685	-1690	-785	-524	-483
474	1	2	-1687	-1693	-844	-584	-543
450	1	2	-1692	-1697	-845	-585	-544
252	1	2	-1701	-1708	-852	-586	-546
404	1	2	-1705	-1710	-943	-680	-640
390	1	2	-1712	-1718	-803	-538	-498
422	1	2	-1714	-1724	-917	-653	-613
526	1	2	-1720	-1726	-837	-572	-532
470	1	2	-1722	-1727	-858	-599	-557
359	1	2	-1731	-1737	-795	-536	-494
118	1	2	-1747	-1753	-788	-530	-488
785	1	2	-1750	-1755	-825	-563	-522
256	1	2	-1751	-1757	-872	-607	-567
427	1	2	-1757	-1764	-921	-657	-617
462	1	2	-1761	-1767	-875	-615	-574
361	1	2	-1763	-1769	-809	-549	-508
116	1	2	-1764	-1770	-795	-537	-495
456	1	2	-1765	-1771	-877	-617	-576
458	1	2	-1765	-1771	-877	-617	-576
525	1	2	-1767	-1774	-857	-593	-552
564	1	2	-1771	-1776	-876	-615	-574
739	1	2	-1774	-1779	-898	-638	-597
356	1	2	-1778	-1784	-815	-556	-514
563	1	2	-1801	-1806	-889	-628	-587
371	1	2	-1812	-1818	-852	-595	-553
557	1	2	-1828	-1834	-900	-639	-598
756	1	2	-1843	-1849	-865	-604	-562
80	1	2	-1864	-1869	-950	-692	-651
752	1	2	-1883	-1888	-920	-658	-616
442	1	2	-1891	-1897	-950	-691	-650
77	1	2	-1902	-1906	-966	-708	-666
737	1	2	-1914	-1919	-956	-698	-656
82	1	2	-1918	-1923	-973	-716	-674
565	1	2	-1919	-1924	-938	-678	-636
780	1	2	-1926	-1932	-899	-638	-596
556	1	2	-1949	-1955	-951	-691	-649
83	1	2	-1950	-1955	-987	-729	-687
735	1	2	-1956	-1962	-975	-717	-674
457	1	2	-1964	-1970	-961	-702	-660
416	1	2	-1972	-1980	-1011	-750	-708
84	1	2	-1973	-1978	-996	-739	-697
440	1	2	-2031	-2037	-1009	-752	-709
731	1	2	-2033	-2039	-1007	-749	-707
734	1	2	-2161	-2166	-1060	-804	-760
1789	2	1	421	404	313	595	627
1805	2	1	325	305	218	513	544
938	2	1	-110	-129	265	552	586
1627	2	1	-129	-147	58	355	386
1804	2	1	-191	-189	53	313	349
1505	2	1	-239	-188	178	464	498
970	2	1	-280	-288	30	310	344
1502	2	1	-285	-286	63	344	378
928	2	1	-286	-315	79	332	368
1800	2	1	-286	-281	40	334	367
1833	2	1	-286	-250	-75	260	287
1466	2	1	-290	-277	-12	270	303
1509	2	1	-314	-296	65	351	385
1796	2	1	-319	-314	26	320	352
1790	2	1	-332	-327	20	314	346
1751	2	1	-348	-407	-130	197	226
1844	2	1	-359	-358	-77	203	238
1792	2	1	-366	-362	6	299	332
1613	2	1	-402	-397	23	316	349
1802	2	1	-402	-397	-7	285	318
983	2	1	-410	-428	-5	271	305
921	2	1	-411	-381	-111	195	228
1222	2	1	-415	-412	-33	288	318
1271	2	1	-418	-402	-86	221	253
939	2	1	-429	-448	-35	273	305
1837	2	1	-460	-447	-108	193	225
952	2	1	-486	-495	-17	286	318
930	2	1	-503	-511	-45	249	283
1855	2	1	-504	-470	-110	202	233
1631	2	1	-529	-538	-164	127	160
1812	2	1	-534	-501	-167	135	166
1610	2	1	-543	-549	-63	226	260
1425	2	1	-544	-555	-187	103	138
1580	2	1	-546	-561	-179	95	130
1839	2	1	-567	-554	-153	147	180
1820	2	1	-568	-535	-181	120	151
968	2	1	-588	-597	-128	141	177
1609	2	1	-594	-601	-85	204	238
1144	2	1	-595	-602	-265	6	41
1834	2	1	-596	-584	-166	134	167
1836	2	1	-597	-584	-165	135	168
1628	2	1	-599	-607	-193	96	130
1856	2	1	-607	-574	-154	158	189
1479	2	1	-613	-600	-286	-1	32
931	2	1	-626	-632	-96	197	232
1614	2	1	-635	-624	-76	224	257
1615	2	1	-641	-664	-108	196	229
924	2	1	-642	-648	-103	190	225
1846	2	1	-646	-633	-186	113	147
1139	2	1	-649	-658	-288	-17	17
1579	2	1	-653	-649	-279	15	47
936	2	1	-654	-661	-108	185	219
1843	2	1	-658	-645	-191	108	141
1462	2	1	-660	-652	-227	54	89
1005	2	1	-662	-579	-234	79	110
1630	2	1	-668	-677	-222	68	102
967	2	1	-673	-682	-163	106	143
1816	2	1	-674	-641	-225	75	107
1504	2	1	-675	-626	-130	152	187
1608	2	1	-681	-687	-120	168	202
1621	2	1	-681	-698	-225	94	125
1106	2	1	-682	-604	-167	130	162
1458	2	1	-692	-684	-242	39	74
1612	2	1	-695	-701	-128	160	194
1852	2	1	-695	-662	-191	120	151
927	2	1	-705	-713	-130	163	197
1619	2	1	-705	-710	-131	158	192
982	2	1	-708	-719	-194	58	96
1749	2	1	-711	-757	-290	14	47
1497	2	1	-712	-752	-263	-26	12
1611	2	1	-714	-720	-136	153	187
1334	2	1	-716	-726	-296	-4	29
987	2	1	-717	-726	-183	86	123
940	2	1	-719	-727	-136	157	191
1294	2	1	-721	-730	-293	-15	19
1379	2	1	-722	-738	-318	-42	-7
1224	2	1	-723	-734	-288	30	62
942	2	1	-724	-739	-246	68	101
1821	2	1	-726	-693	-247	53	85
1375	2	1	-729	-771	-324	-35	-1
1508	2	1	-730	-690	-133	146	182
1463	2	1	-737	-729	-249	11	49
1752	2	1	-739	-757	-299	-10	24
1273	2	1	-742	-745	-247	61	94
1464	2	1	-742	-714	-243	43	77
1332	2	1	-742	-750	-305	-13	20
1378	2	1	-743	-759	-328	-53	-17
1116	2	1	-746	-752	-353	-72	-37
1101	2	1	-747	-682	-282	32	63
1635	2	1	-749	-755	-264	24	58
1434	2	1	-750	-756	-321	-40	-5
1835	2	1	-753	-741	-232	67	101
1636	2	1	-758	-766	-402	-128	-92
1498	2	1	-761	-777	-323	-74	-36
1521	2	1	-762	-765	-284	0	34
986	2	1	-764	-773	-202	66	103
1510	2	1	-766	-725	-148	131	168
1819	2	1	-766	-741	-350	-27	2
1828	2	1	-767	-734	-264	36	68
1036	2	1	-768	-768	-310	-11	21
933	2	1	-769	-753	-155	136	171
1043	2	1	-769	-759	-338	-45	-11
1133	2	1	-770	-778	-375	-102	-67
1097	2	1	-773	-709	-292	21	53
981	2	1	-779	-787	-208	61	98
932	2	1	-781	-788	-162	131	166
1010	2	1	-781	-714	-321	0	30
1380	2	1	-781	-797	-343	-68	-32
1465	2	1	-782	-774	-280	1	36
1284	2	1	-782	-790	-325	-36	-2
1004	2	1	-783	-719	-324	-1	27
1220	2	1	-783	-780	-332	-7	23
1325	2	1	-784	-792	-338	-46	-12
972	2	1	-787	-797	-212	56	93
1817	2	1	-791	-758	-274	25	58
1007	2	1	-791	-728	-329	-7	22
1457	2	1	-791	-796	-356	-83	-46
974	2	1	-792	-801	-213	55	92
1323	2	1	-792	-800	-341	-49	-15
1513	2	1	-794	-798	-297	-14	21
969	2	1	-796	-805	-214	54	91
1398	2	1	-799	-814	-354	-84	-48
1267	2	1	-803	-807	-284	24	57
1104	2	1	-807	-742	-307	7	38
1255	2	1	-808	-813	-319	-37	-1
1032	2	1	-809	-808	-342	-49	-15
1197	2	1	-813	-814	-360	-51	-18
1048	2	1	-814	-814	-344	-52	-18
1431	2	1	-815	-820	-348	-67	-32
944	2	1	-816	-824	-237	83	115
1266	2	1	-817	-820	-291	18	51
1625	2	1	-817	-824	-300	-1	31
929	2	1	-818	-825	-178	114	149
1327	2	1	-819	-829	-339	-48	-14
1410	2	1	-824	-823	-287	-6	29
1759	2	1	-828	-839	-373	-99	-63
1268	2	1	-829	-834	-295	13	46
1417	2	1	-831	-804	-324	-47	-11
1050	2	1	-834	-833	-351	-58	-24
1147	2	1	-837	-846	-367	-97	-60
965	2	1	-841	-847	-279	40	72
1427	2	1	-841	-846	-358	-77	-41
1429	2	1	-841	-846	-358	-77	-41
1300	2	1	-843	-849	-320	-27	6
1733	2	1	-843	-857	-380	-105	-69
1424	2	1	-844	-842	-296	-15	21
971	2	1	-845	-854	-237	31	69
1316	2	1	-845	-852	-402	-112	-78
1269	2	1	-846	-850	-290	17	50
1415	2	1	-847	-837	-283	2	38
1260	2	1	-847	-854	-314	-33	2
1136	2	1	-853	-861	-409	-137	-101
1093	2	1	-854	-789	-327	-13	18
978	2	1	-855	-865	-241	26	64
1014	2	1	-856	-792	-356	-34	-4
1095	2	1	-857	-791	-328	-14	17
1600	2	1	-857	-863	-417	-128	-94
1137	2	1	-857	-864	-411	-139	-103
943	2	1	-858	-866	-256	63	95
1153	2	1	-858	-866	-345	-72	-35
1308	2	1	-859	-847	-299	-8	25
1524	2	1	-860	-865	-326	-43	-7
1393	2	1	-860	-871	-391	-126	-89
1306	2	1	-861	-867	-328	-35	0
1049	2	1	-861	-861	-363	-70	-36
1270	2	1	-863	-866	-297	10	43
1376	2	1	-863	-879	-377	-103	-67
1353	2	1	-868	-876	-416	-132	-97
1822	2	1	-871	-839	-308	-8	24
1291	2	1	-874	-882	-364	-76	-41
1747	2	1	-876	-894	-355	-67	-32
1406	2	1	-876	-891	-387	-118	-81
1409	2	1	-878	-876	-311	-29	6
1365	2	1	-880	-885	-365	-60	-27
1219	2	1	-880	-881	-388	-79	-46
1446	2	1	-881	-886	-394	-121	-84
1107	2	1	-882	-817	-337	-24	7
980	2	1	-883	-892	-251	16	54
1200	2	1	-885	-886	-389	-80	-47
985	2	1	-886	-896	-253	14	52
1531	2	1	-886	-890	-336	-53	-17
1754	2	1	-886	-905	-360	-72	-37
1738	2	1	-887	-902	-398	-123	-87
1599	2	1	-888	-894	-429	-141	-106
1046	2	1	-889	-889	-375	-83	-49
1281	2	1	-890	-899	-370	-82	-47
1519	2	1	-892	-896	-338	-56	-20
1212	2	1	-892	-894	-391	-83	-50
1402	2	1	-895	-909	-394	-125	-88
1277	2	1	-897	-902	-312	-5	27
1515	2	1	-897	-902	-342	-60	-24
1525	2	1	-898	-902	-341	-58	-22
1366	2	1	-900	-912	-414	-76	-46
1400	2	1	-900	-914	-397	-128	-91
1389	2	1	-900	-911	-409	-145	-107
1138	2	1	-902	-909	-430	-158	-122
935	2	1	-903	-910	-214	78	113
1033	2	1	-903	-903	-380	-88	-54
1146	2	1	-906	-914	-395	-126	-89
1296	2	1	-907	-916	-369	-93	-57
1391	2	1	-907	-919	-411	-147	-110
1721	2	1	-907	-920	-447	-169	-133
951	2	1	-908	-917	-276	43	75
1194	2	1	-909	-916	-354	-66	-31
1206	2	1	-909	-909	-399	-90	-57
988	2	1	-910	-920	-263	4	42
1037	2	1	-910	-910	-383	-91	-57
1520	2	1	-912	-915	-347	-65	-28
948	2	1	-914	-923	-279	40	72
1203	2	1	-916	-882	-343	-28	3
1532	2	1	-919	-922	-351	-68	-32
1125	2	1	-920	-929	-437	-166	-129
1132	2	1	-920	-929	-438	-167	-130
945	2	1	-921	-928	-281	38	70
1204	2	1	-921	-923	-404	-96	-62
1141	2	1	-922	-931	-402	-133	-96
1078	2	1	-923	-811	-377	-47	-18
1736	2	1	-924	-938	-413	-138	-102
1714	2	1	-925	-937	-455	-177	-141
1595	2	1	-926	-933	-441	-158	-122
1045	2	1	-928	-928	-392	-101	-66
1258	2	1	-929	-937	-346	-67	-30
1516	2	1	-929	-933	-354	-72	-35
1038	2	1	-929	-928	-392	-100	-66
1315	2	1	-930	-938	-437	-148	-113
1507	2	1	-931	-892	-218	60	97
1486	2	1	-931	-946	-394	-145	-106
1550	2	1	-932	-938	-469	-180	-145
1313	2	1	-934	-941	-439	-150	-115
1740	2	1	-935	-948	-419	-144	-108
1368	2	1	-937	-917	-405	-101	-68
1027	2	1	-938	-869	-355	-39	-7
922	2	1	-940	-943	-239	52	88
1102	2	1	-940	-875	-363	-50	-18
1152	2	1	-940	-948	-378	-105	-68
1305	2	1	-943	-950	-363	-71	-36
1307	2	1	-944	-950	-361	-69	-35
1288	2	1	-944	-954	-394	-107	-71
1163	2	1	-944	-943	-426	-146	-109
1199	2	1	-945	-947	-414	-106	-72
1430	2	1	-946	-952	-403	-123	-87
1002	2	1	-948	-948	-465	-178	-143
1572	2	1	-950	-957	-383	-106	-70
1591	2	1	-950	-957	-451	-167	-132
1555	2	1	-951	-958	-477	-188	-153
1760	2	1	-952	-964	-426	-154	-117
1737	2	1	-953	-969	-426	-151	-115
960	2	1	-954	-960	-325	-7	25
1256	2	1	-955	-962	-359	-79	-42
1198	2	1	-956	-958	-419	-111	-77
1195	2	1	-958	-965	-375	-88	-53
1335	2	1	-960	-970	-399	-108	-73
1727	2	1	-960	-973	-428	-154	-117
1731	2	1	-960	-973	-428	-154	-117
1026	2	1	-961	-897	-399	-78	-47
1441	2	1	-961	-966	-408	-128	-92
1405	2	1	-963	-977	-423	-154	-117
1456	2	1	-963	-968	-427	-155	-118
962	2	1	-964	-970	-331	-13	20
1692	2	1	-965	-971	-407	-111	-77
1397	2	1	-965	-978	-424	-155	-118
920	2	1	-969	-972	-317	0	32
1123	2	1	-969	-976	-447	-168	-132
1360	2	1	-972	-977	-403	-98	-65
1339	2	1	-972	-982	-403	-113	-78
1077	2	1	-973	-861	-398	-69	-39
1455	2	1	-974	-979	-433	-161	-124
1495	2	1	-975	-992	-413	-165	-126
1838	2	1	-977	-940	-311	-23	13
1474	2	1	-980	-982	-405	-127	-91
1547	2	1	-983	-991	-491	-202	-168
1385	2	1	-984	-995	-443	-180	-142
1164	2	1	-985	-990	-406	-129	-92
1439	2	1	-985	-990	-419	-140	-103
1029	2	1	-986	-923	-411	-90	-59
1129	2	1	-986	-993	-465	-194	-157
957	2	1	-988	-993	-340	-22	10
1286	2	1	-988	-996	-412	-125	-89
1716	2	1	-989	-1002	-483	-205	-169
1261	2	1	-991	-997	-381	-97	-61
1453	2	1	-993	-999	-439	-168	-130
1675	2	1	-993	-1002	-537	-262	-225
1582	2	1	-994	-1001	-401	-125	-88
1444	2	1	-995	-1000	-441	-169	-131
1450	2	1	-996	-1000	-441	-169	-132
1386	2	1	-1000	-1010	-451	-187	-149
1801	2	1	-1001	-997	-260	28	64
1493	2	1	-1002	-1019	-424	-176	-137
949	2	1	-1005	-1013	-318	0	33
1758	2	1	-1005	-1016	-447	-175	-138
1659	2	1	-1009	-1018	-485	-211	-174
1809	2	1	-1010	-977	-365	-66	-32
1369	2	1	-1012	-1017	-421	-117	-83
1359	2	1	-1014	-1019	-421	-117	-83
1128	2	1	-1014	-1021	-478	-207	-170
1140	2	1	-1015	-1024	-442	-173	-136
1167	2	1	-1017	-1024	-421	-144	-107
1259	2	1	-1019	-1027	-385	-106	-69
1421	2	1	-1019	-1016	-389	-122	-84
1594	2	1	-1020	-1026	-480	-197	-161
1701	2	1	-1022	-1030	-539	-267	-231
1298	2	1	-1023	-1032	-418	-143	-106
1687	2	1	-1023	-1029	-540	-251	-216
1670	2	1	-1023	-1032	-551	-276	-239
1539	2	1	-1027	-1034	-406	-137	-99
1119	2	1	-1027	-1034	-472	-193	-156
1604	2	1	-1027	-1036	-534	-269	-231
1567	2	1	-1029	-1036	-415	-139	-102
1040	2	1	-1029	-1029	-434	-143	-108
1660	2	1	-1029	-1038	-495	-221	-185
1728	2	1	-1031	-1046	-460	-186	-149
1358	2	1	-1031	-1037	-484	-201	-165
1237	2	1	-1031	-1040	-518	-235	-200
1746	2	1	-1032	-1065	-449	-164	-127
1001	2	1	-1032	-1032	-502	-214	-179
1205	2	1	-1033	-1006	-415	-104	-71
1245	2	1	-1033	-1042	-521	-238	-202
1303	2	1	-1036	-1042	-402	-110	-75
1165	2	1	-1040	-1046	-429	-152	-115
1000	2	1	-1044	-1044	-507	-220	-184
1717	2	1	-1046	-1059	-507	-229	-193
1162	2	1	-1046	-1053	-522	-250	-213
1545	2	1	-1047	-1055	-414	-146	-108
1060	2	1	-1047	-1038	-487	-197	-162
1533	2	1	-1048	-1056	-416	-148	-110
1247	2	1	-1048	-1055	-525	-243	-207
1367	2	1	-1050	-1056	-436	-132	-98
1252	2	1	-1050	-1057	-421	-137	-101
992	2	1	-1050	-1050	-510	-222	-187
1702	2	1	-1050	-1059	-552	-281	-244
1016	2	1	-1051	-1029	-471	-153	-121
1061	2	1	-1053	-1045	-489	-199	-164
1607	2	1	-1057	-1058	-416	-124	-88
1234	2	1	-1057	-1064	-530	-247	-212
1176	2	1	-1059	-1066	-510	-237	-200
1213	2	1	-1060	-1058	-449	-141	-107
1063	2	1	-1060	-1051	-491	-202	-167
966	2	1	-1063	-1068	-371	-53	-20
1254	2	1	-1064	-1071	-426	-142	-106
1240	2	1	-1065	-1074	-534	-252	-216
1706	2	1	-1065	-1074	-557	-286	-249
1275	2	1	-1067	-1070	-382	-76	-42
1522	2	1	-1068	-1071	-414	-132	-95
1120	2	1	-1068	-1075	-487	-209	-172
1355	2	1	-1068	-1075	-500	-217	-181
1223	2	1	-1070	-1081	-431	-133	-98
1745	2	1	-1070	-1085	-475	-202	-164
1442	2	1	-1071	-1076	-473	-202	-164
1057	2	1	-1071	-1063	-497	-208	-172
991	2	1	-1073	-1073	-518	-231	-196
1083	2	1	-1074	-962	-441	-112	-82
1059	2	1	-1074	-1065	-497	-207	-172
1476	2	1	-1075	-1077	-446	-169	-132
1073	2	1	-1076	-1067	-443	-152	-116
1665	2	1	-1076	-1084	-647	-375	-338
1390	2	1	-1077	-1089	-483	-220	-182
1556	2	1	-1077	-1084	-529	-241	-206
1035	2	1	-1079	-1078	-454	-163	-128
1174	2	1	-1079	-1087	-520	-247	-210
1500	2	1	-1080	-1097	-458	-210	-171
1587	2	1	-1082	-1090	-479	-198	-162
1496	2	1	-1083	-1100	-459	-211	-172
1228	2	1	-1086	-1078	-426	-134	-99
1179	2	1	-1086	-1094	-570	-290	-254
1761	2	1	-1089	-1102	-484	-213	-175
993	2	1	-1089	-1090	-526	-239	-203
1526	2	1	-1092	-1095	-423	-141	-104
1695	2	1	-1092	-1099	-462	-166	-131
1726	2	1	-1095	-1110	-485	-212	-175
1003	2	1	-1098	-1098	-529	-242	-206
1432	2	1	-1099	-1094	-481	-198	-162
1382	2	1	-1099	-1123	-484	-206	-170
1401	2	1	-1099	-1114	-481	-213	-175
1569	2	1	-1102	-1109	-447	-171	-134
1034	2	1	-1108	-1109	-468	-178	-142
1171	2	1	-1111	-1119	-531	-259	-222
1253	2	1	-1115	-1123	-448	-164	-128
1066	2	1	-1116	-1108	-515	-226	-190
1361	2	1	-1117	-1122	-465	-161	-127
1588	2	1	-1117	-1126	-494	-213	-177
954	2	1	-1119	-1126	-395	-78	-44
1537	2	1	-1121	-1129	-446	-178	-140
1575	2	1	-1130	-1138	-458	-182	-145
1543	2	1	-1133	-1141	-450	-182	-144
1680	2	1	-1136	-1143	-597	-322	-285
1689	2	1	-1138	-1144	-587	-299	-264
1013	2	1	-1140	-1079	-472	-147	-116
964	2	1	-1141	-1146	-405	-87	-54
1686	2	1	-1141	-1148	-590	-302	-267
1671	2	1	-1147	-1155	-603	-328	-291
1207	2	1	-1148	-1150	-501	-195	-160
1641	2	1	-1148	-1157	-507	-236	-198
1705	2	1	-1149	-1156	-593	-322	-285
1071	2	1	-1150	-1140	-472	-182	-146
1756	2	1	-1150	-1162	-510	-239	-201
1364	2	1	-1151	-1157	-479	-176	-142
1221	2	1	-1153	-1130	-458	-157	-122
998	2	1	-1154	-1154	-553	-266	-230
1536	2	1	-1156	-1164	-461	-193	-154
1352	2	1	-1156	-1164	-537	-255	-218
1776	2	1	-1159	-1167	-600	-322	-285
1342	2	1	-1163	-1171	-612	-322	-287
997	2	1	-1166	-1166	-557	-271	-235
1677	2	1	-1166	-1174	-611	-336	-299
1694	2	1	-1168	-1175	-494	-199	-164
1478	2	1	-1168	-1170	-484	-207	-170
1341	2	1	-1171	-1178	-615	-325	-290
1072	2	1	-1172	-1163	-481	-191	-155
1544	2	1	-1178	-1185	-469	-202	-163
1624	2	1	-1181	-1177	-446	-157	-120
1370	2	1	-1181	-1187	-618	-330	-294
1242	2	1	-1182	-1191	-582	-301	-264
1724	2	1	-1184	-1197	-565	-289	-251
1638	2	1	-1186	-1195	-581	-311	-273
1651	2	1	-1188	-1196	-569	-280	-244
958	2	1	-1189	-1195	-424	-107	-73
1676	2	1	-1192	-1200	-621	-346	-309
1683	2	1	-1193	-1199	-611	-323	-287
1652	2	1	-1194	-1201	-569	-281	-245
1723	2	1	-1195	-1207	-570	-294	-256
1603	2	1	-1195	-1204	-605	-341	-302
1443	2	1	-1198	-1212	-552	-283	-244
1688	2	1	-1203	-1210	-615	-328	-292
1558	2	1	-1205	-1212	-584	-297	-261
1461	2	1	-1210	-1170	-450	-174	-136
1585	2	1	-1210	-1227	-553	-270	-234
1349	2	1	-1211	-1219	-632	-343	-307
1233	2	1	-1213	-1222	-596	-314	-278
1650	2	1	-1215	-1223	-579	-291	-255
1560	2	1	-1215	-1223	-613	-325	-289
1477	2	1	-1216	-1219	-506	-230	-193
1765	2	1	-1219	-1227	-638	-366	-328
1183	2	1	-1223	-1230	-626	-347	-310
1170	2	1	-1224	-1233	-581	-310	-271
1310	2	1	-1227	-1234	-480	-190	-154
1372	2	1	-1230	-1237	-638	-351	-315
1423	2	1	-1231	-1202	-413	-130	-93
1542	2	1	-1233	-1241	-492	-225	-186
1811	2	1	-1236	-1203	-460	-163	-128
1480	2	1	-1240	-1243	-515	-239	-202
1826	2	1	-1243	-1243	-487	-189	-154
1634	2	1	-1246	-1250	-472	-186	-149
1110	2	1	-1248	-1235	-634	-339	-304
977	2	1	-1255	-1264	-409	-143	-104
1767	2	1	-1256	-1265	-653	-382	-344
1535	2	1	-1258	-1267	-503	-236	-197
1774	2	1	-1259	-1268	-641	-364	-327
1601	2	1	-1261	-1269	-631	-367	-328
1100	2	1	-1264	-1196	-510	-199	-165
1570	2	1	-1267	-1275	-516	-241	-204
1187	2	1	-1267	-1274	-674	-386	-350
1763	2	1	-1268	-1277	-659	-388	-350
1589	2	1	-1270	-1279	-558	-279	-242
1661	2	1	-1274	-1283	-598	-325	-287
1845	2	1	-1275	-1263	-451	-155	-118
1586	2	1	-1280	-1289	-562	-283	-246
1347	2	1	-1280	-1288	-661	-372	-336
1175	2	1	-1283	-1291	-604	-334	-295
1769	2	1	-1284	-1293	-665	-394	-356
1185	2	1	-1288	-1296	-683	-395	-359
1250	2	1	-1309	-1320	-577	-307	-269
1053	2	1	-1321	-1310	-653	-362	-327
1181	2	1	-1326	-1332	-669	-391	-353
1452	2	1	-1329	-1335	-581	-312	-272
1186	2	1	-1329	-1337	-701	-413	-377
1742	2	1	-1335	-1349	-586	-314	-276
1420	2	1	-1347	-1295	-487	-213	-175
1440	2	1	-1347	-1353	-570	-293	-255
1563	2	1	-1349	-1357	-669	-382	-345
1666	2	1	-1349	-1357	-762	-492	-454
1231	2	1	-1352	-1361	-654	-374	-337
995	2	1	-1353	-1354	-638	-353	-316
1388	2	1	-1357	-1368	-601	-340	-301
1684	2	1	-1358	-1365	-680	-394	-357
1157	2	1	-1371	-1380	-560	-291	-252
1662	2	1	-1373	-1381	-770	-500	-462
1590	2	1	-1374	-1382	-602	-323	-286
1055	2	1	-1378	-1367	-677	-387	-351
1022	2	1	-1393	-1341	-596	-278	-245
1238	2	1	-1395	-1403	-672	-392	-355
1669	2	1	-1399	-1407	-781	-512	-473
1344	2	1	-1416	-1424	-719	-431	-394
1779	2	1	-1417	-1424	-735	-444	-408
1772	2	1	-1428	-1438	-714	-438	-400
1483	2	1	-1437	-1440	-598	-324	-285
1663	2	1	-1438	-1447	-799	-529	-491
1373	2	1	-1440	-1446	-728	-442	-405
1180	2	1	-1446	-1454	-720	-442	-404
1343	2	1	-1460	-1469	-737	-450	-413
1827	2	1	-1466	-1434	-555	-260	-224
1645	2	1	-1492	-1499	-696	-410	-372
1762	2	1	-1499	-1508	-757	-487	-448
1178	2	1	-1509	-1517	-748	-470	-432
1667	2	1	-1536	-1544	-839	-571	-532
1766	2	1	-1576	-1585	-788	-519	-479
1189	2	1	-1587	-1594	-837	-555	-517
1190	2	1	-1597	-1604	-841	-559	-521
1780	2	1	-1605	-1612	-813	-524	-487
1581	2	1	-1607	-1614	-659	-387	-348
1784	2	1	-1631	-1640	-923	-654	-615
1783	2	1	-1664	-1673	-935	-667	-627
1188	2	1	-1797	-1805	-926	-646	-607
1191	2	1	-1806	-1813	-929	-648	-610
1192	2	1	-1864	-1871	-953	-673	-634
1371	2	1	-1869	-1877	-907	-624	-585
1668	2	1	-1888	-1897	-989	-722	-682
1824	2	1	-1961	-1929	-761	-469	-430
1196	2	2	74	68	59	354	384
1606	2	2	0	0	205	466	500
1791	2	2	-204	-198	75	370	402
1797	2	2	-326	-322	23	317	349
1831	2	2	-357	-343	-64	237	269
1832	2	2	-365	-315	-66	230	262
1853	2	2	-383	-350	-61	252	282
1794	2	2	-384	-380	0	292	325
1793	2	2	-389	-385	-2	290	323
1803	2	2	-401	-397	-8	285	318
1469	2	2	-403	-395	-120	164	197
1798	2	2	-423	-418	-16	276	309
1788	2	2	-454	-449	-30	262	295
1799	2	2	-460	-455	-32	260	293
961	2	2	-476	-455	-183	127	159
923	2	2	-483	-485	-5	296	329
937	2	2	-490	-497	-40	255	288
1851	2	2	-493	-459	-106	206	237
1848	2	2	-512	-479	-114	198	229
1618	2	2	-515	-521	-50	239	272
1225	2	2	-517	-523	-105	187	220
1842	2	2	-525	-513	-136	165	197
926	2	2	-535	-542	-58	236	270
925	2	2	-550	-543	-101	197	231
1795	2	2	-553	-549	-71	219	253
1617	2	2	-564	-570	-72	217	250
973	2	2	-573	-582	-121	149	185
1849	2	2	-615	-582	-158	154	185
1412	2	2	-629	-625	-216	63	98
1629	2	2	-635	-643	-208	82	115
1806	2	2	-638	-605	-211	89	121
976	2	2	-640	-648	-150	119	156
1616	2	2	-648	-654	-107	181	215
1460	2	2	-648	-604	-206	76	111
1818	2	2	-657	-625	-219	82	114
1404	2	2	-659	-703	-324	-37	-3
1418	2	2	-665	-671	-177	106	141
1815	2	2	-672	-639	-252	45	77
1262	2	2	-675	-663	-206	100	133
1309	2	2	-694	-700	-258	35	69
990	2	2	-695	-703	-172	96	133
1274	2	2	-695	-699	-226	82	115
1459	2	2	-704	-655	-278	13	48
1829	2	2	-705	-672	-239	61	94
1041	2	2	-706	-705	-298	-5	28
1622	2	2	-708	-715	-253	45	78
1340	2	2	-712	-720	-293	0	32
1854	2	2	-713	-680	-199	112	144
1633	2	2	-715	-723	-242	47	81
1488	2	2	-715	-744	-300	-75	-35
1626	2	2	-716	-725	-241	48	82
1847	2	2	-717	-704	-216	83	117
1850	2	2	-720	-687	-201	109	141
1413	2	2	-720	-716	-291	-5	29
1813	2	2	-721	-689	-245	55	87
1265	2	2	-723	-726	-251	58	90
1823	2	2	-725	-691	-246	53	86
1377	2	2	-728	-742	-321	-45	-10
989	2	2	-729	-738	-188	81	117
1808	2	2	-740	-708	-254	46	79
1632	2	2	-744	-753	-253	36	70
1503	2	2	-746	-781	-161	124	160
953	2	2	-746	-754	-207	113	144
1640	2	2	-746	-754	-338	-63	-28
1324	2	2	-751	-758	-323	-31	2
1807	2	2	-754	-721	-258	41	74
1351	2	2	-757	-763	-369	-84	-49
1426	2	2	-758	-744	-254	35	70
1099	2	2	-761	-708	-229	66	100
1517	2	2	-761	-764	-283	0	35
1814	2	2	-765	-733	-264	36	68
1044	2	2	-773	-775	-380	-68	-36
1468	2	2	-779	-770	-277	4	39
1744	2	2	-783	-832	-358	-75	-40
1098	2	2	-786	-721	-297	16	47
1470	2	2	-786	-778	-280	0	36
1546	2	2	-787	-796	-211	57	95
1467	2	2	-787	-778	-282	0	35
1338	2	2	-787	-797	-326	-34	0
1485	2	2	-787	-811	-376	-150	-110
1148	2	2	-788	-797	-347	-77	-41
1755	2	2	-790	-809	-319	-31	3
1336	2	2	-790	-799	-327	-35	-1
1642	2	2	-793	-799	-316	-26	7
1810	2	2	-794	-761	-275	24	57
1523	2	2	-796	-794	-304	-20	15
1748	2	2	-799	-817	-323	-34	0
1356	2	2	-801	-808	-389	-104	-69
979	2	2	-803	-811	-219	49	87
1381	2	2	-806	-821	-352	-78	-42
1593	2	2	-807	-813	-392	-107	-72
1743	2	2	-808	-821	-365	-90	-54
947	2	2	-812	-820	-235	85	117
1643	2	2	-815	-821	-325	-36	-2
1295	2	2	-815	-824	-330	-54	-18
1011	2	2	-816	-753	-339	-16	13
1530	2	2	-816	-812	-320	-30	4
1623	2	2	-818	-824	-299	-1	32
984	2	2	-821	-829	-226	42	79
1449	2	2	-822	-827	-368	-95	-58
1257	2	2	-823	-831	-304	-23	12
1408	2	2	-825	-823	-289	-8	27
1732	2	2	-828	-842	-374	-99	-63
1422	2	2	-829	-828	-291	-10	25
1124	2	2	-829	-838	-400	-129	-93
1024	2	2	-831	-768	-344	-22	7
1489	2	2	-831	-847	-353	-104	-65
1322	2	2	-834	-841	-359	-66	-32
1282	2	2	-835	-844	-347	-59	-24
1698	2	2	-838	-845	-355	-58	-24
1529	2	2	-843	-811	-286	-27	10
1528	2	2	-843	-847	-318	-35	0
1278	2	2	-849	-856	-271	6	42
1337	2	2	-849	-858	-350	-59	-25
1019	2	2	-850	-787	-353	-31	-1
1414	2	2	-851	-849	-299	-18	17
1264	2	2	-852	-856	-306	2	35
1719	2	2	-853	-866	-425	-147	-111
1841	2	2	-855	-811	-270	43	75
1084	2	2	-855	-743	-349	-18	10
1691	2	2	-855	-861	-361	-64	-30
1445	2	2	-860	-865	-384	-111	-74
1218	2	2	-861	-863	-379	-71	-37
1411	2	2	-864	-863	-304	-23	12
1301	2	2	-864	-869	-329	-36	-2
1290	2	2	-864	-872	-359	-71	-36
1331	2	2	-867	-875	-359	-68	-33
1145	2	2	-869	-878	-380	-110	-74
1730	2	2	-869	-884	-391	-116	-80
1436	2	2	-872	-877	-371	-90	-55
1229	2	2	-877	-882	-326	-26	7
1472	2	2	-879	-841	-317	-47	-10
1438	2	2	-880	-886	-374	-94	-58
1499	2	2	-880	-909	-384	-163	-122
1328	2	2	-881	-889	-364	-73	-38
1725	2	2	-881	-896	-397	-122	-86
1639	2	2	-883	-891	-454	-181	-145
1276	2	2	-885	-889	-306	1	34
1202	2	2	-885	-887	-389	-80	-47
1511	2	2	-887	-847	-199	79	116
1518	2	2	-888	-891	-338	-55	-19
1021	2	2	-889	-826	-369	-47	-17
1454	2	2	-889	-895	-397	-125	-88
1514	2	2	-890	-894	-339	-57	-21
1534	2	2	-891	-898	-350	-80	-43
1598	2	2	-891	-898	-427	-143	-108
1287	2	2	-892	-915	-379	-87	-53
1018	2	2	-894	-831	-372	-50	-20
1017	2	2	-895	-832	-373	-51	-21
1211	2	2	-896	-906	-348	-47	-13
1433	2	2	-896	-901	-380	-100	-65
1729	2	2	-896	-911	-402	-127	-91
1574	2	2	-897	-905	-361	-84	-48
1088	2	2	-902	-789	-370	-39	-10
1554	2	2	-902	-910	-457	-168	-133
1679	2	2	-902	-911	-500	-224	-188
1447	2	2	-903	-907	-401	-129	-92
1279	2	2	-904	-914	-377	-89	-54
1149	2	2	-905	-914	-396	-127	-90
1008	2	2	-907	-843	-376	-54	-24
1272	2	2	-910	-913	-316	-9	24
1333	2	2	-911	-920	-376	-85	-51
1693	2	2	-911	-917	-386	-89	-55
1321	2	2	-911	-919	-390	-98	-64
1734	2	2	-912	-926	-409	-134	-98
1006	2	2	-913	-850	-379	-57	-27
1435	2	2	-913	-919	-388	-108	-72
1451	2	2	-913	-918	-405	-134	-96
1383	2	2	-913	-923	-413	-149	-112
1142	2	2	-914	-923	-399	-129	-93
1697	2	2	-917	-923	-387	-90	-56
1028	2	2	-919	-856	-383	-61	-30
1757	2	2	-919	-930	-412	-139	-102
1596	2	2	-919	-926	-439	-155	-120
1020	2	2	-921	-858	-383	-61	-31
956	2	2	-923	-929	-313	4	37
1302	2	2	-923	-929	-353	-60	-26
1030	2	2	-925	-867	-388	-68	-37
1320	2	2	-926	-934	-397	-106	-72
1208	2	2	-930	-931	-409	-100	-67
1009	2	2	-933	-870	-387	-65	-35
1494	2	2	-935	-951	-395	-147	-108
1735	2	2	-937	-951	-420	-145	-109
1299	2	2	-938	-944	-359	-67	-32
1407	2	2	-939	-937	-336	-55	-19
1576	2	2	-940	-946	-378	-100	-64
1155	2	2	-940	-948	-377	-105	-68
1696	2	2	-943	-950	-398	-101	-67
1674	2	2	-944	-953	-517	-241	-205
1217	2	2	-946	-948	-414	-106	-73
1330	2	2	-948	-957	-393	-102	-67
1280	2	2	-948	-957	-395	-108	-73
1318	2	2	-954	-962	-447	-158	-123
1700	2	2	-954	-962	-511	-239	-202
1540	2	2	-955	-963	-377	-108	-70
1304	2	2	-956	-961	-367	-74	-40
1362	2	2	-956	-961	-396	-92	-58
1143	2	2	-956	-964	-417	-148	-111
1118	2	2	-957	-964	-441	-162	-126
1039	2	2	-958	-958	-405	-113	-79
941	2	2	-960	-967	-298	21	54
1154	2	2	-961	-969	-388	-116	-79
950	2	2	-962	-971	-300	18	51
1482	2	2	-964	-967	-399	-121	-85
1080	2	2	-965	-853	-397	-67	-38
1210	2	2	-965	-969	-413	-99	-66
1384	2	2	-965	-975	-435	-171	-134
1096	2	2	-967	-902	-374	-61	-29
1082	2	2	-968	-856	-398	-68	-39
1012	2	2	-968	-905	-403	-81	-50
1577	2	2	-968	-975	-390	-113	-77
1015	2	2	-969	-907	-403	-82	-51
1363	2	2	-970	-974	-402	-97	-64
1597	2	2	-971	-978	-460	-176	-141
1326	2	2	-972	-996	-390	-97	-63
1548	2	2	-972	-980	-486	-197	-162
1722	2	2	-973	-996	-491	-216	-179
1657	2	2	-976	-985	-471	-197	-160
1081	2	2	-977	-865	-402	-72	-42
1215	2	2	-977	-978	-429	-121	-87
1031	2	2	-978	-978	-413	-121	-87
1491	2	2	-979	-995	-414	-166	-127
1114	2	2	-979	-986	-450	-171	-135
1025	2	2	-980	-917	-407	-86	-55
1720	2	2	-980	-992	-478	-201	-164
1283	2	2	-981	-989	-408	-121	-85
934	2	2	-985	-998	-320	-38	-1
1566	2	2	-986	-993	-397	-120	-84
1311	2	2	-986	-993	-461	-172	-137
1354	2	2	-987	-993	-467	-183	-148
1473	2	2	-988	-990	-408	-130	-94
1394	2	2	-988	-999	-444	-181	-143
1475	2	2	-990	-992	-411	-133	-97
1248	2	2	-991	-999	-503	-220	-184
1448	2	2	-992	-1000	-446	-182	-144
1573	2	2	-993	-1000	-400	-124	-87
1416	2	2	-994	-993	-361	-80	-44
1172	2	2	-994	-1002	-484	-211	-174
1201	2	2	-996	-997	-436	-128	-94
1658	2	2	-998	-1007	-481	-206	-170
946	2	2	-1000	-1008	-315	3	36
1292	2	2	-1002	-1012	-409	-134	-97
1135	2	2	-1003	-1010	-473	-202	-165
994	2	2	-1003	-1002	-490	-202	-167
1583	2	2	-1004	-1010	-405	-129	-92
1428	2	2	-1009	-1015	-428	-149	-112
1673	2	2	-1010	-1019	-544	-268	-232
1552	2	2	-1011	-1018	-502	-214	-179
1090	2	2	-1014	-958	-480	-167	-134
1392	2	2	-1014	-1026	-455	-192	-155
1086	2	2	-1015	-930	-397	-40	-14
1079	2	2	-1017	-939	-470	-136	-107
1319	2	2	-1018	-1026	-473	-185	-150
1387	2	2	-1020	-1031	-458	-195	-157
1739	2	2	-1022	-1037	-456	-182	-145
1156	2	2	-1024	-1033	-414	-142	-105
1396	2	2	-1024	-1037	-448	-179	-142
1487	2	2	-1025	-1041	-434	-186	-147
1395	2	2	-1026	-1040	-448	-180	-143
1126	2	2	-1026	-1034	-483	-212	-175
1087	2	2	-1030	-918	-423	-94	-64
975	2	2	-1031	-1041	-314	-47	-9
1538	2	2	-1033	-1040	-409	-141	-103
1085	2	2	-1036	-924	-426	-96	-67
1062	2	2	-1038	-1030	-483	-193	-158
1092	2	2	-1039	-996	-476	-128	-99
1076	2	2	-1040	-928	-427	-98	-68
1251	2	2	-1040	-1048	-416	-132	-96
1357	2	2	-1043	-1051	-490	-207	-171
1263	2	2	-1046	-1049	-387	-79	-45
1289	2	2	-1047	-1055	-436	-149	-113
1501	2	2	-1047	-1063	-443	-195	-156
1121	2	2	-1049	-1056	-479	-201	-164
1244	2	2	-1049	-1057	-527	-244	-208
1712	2	2	-1049	-1057	-548	-277	-240
1571	2	2	-1051	-1059	-425	-149	-112
1549	2	2	-1052	-1060	-519	-231	-195
1105	2	2	-1055	-990	-410	-97	-65
1297	2	2	-1056	-1064	-432	-157	-120
1103	2	2	-1058	-991	-416	-106	-73
1130	2	2	-1062	-1069	-497	-227	-189
1620	2	2	-1063	-1069	-459	-152	-118
1069	2	2	-1065	-1054	-436	-145	-110
1168	2	2	-1068	-1074	-441	-164	-127
1329	2	2	-1070	-1079	-443	-153	-118
1151	2	2	-1072	-1079	-433	-162	-124
1127	2	2	-1081	-1095	-519	-246	-209
1293	2	2	-1082	-1092	-444	-169	-132
1131	2	2	-1082	-1090	-505	-235	-198
963	2	2	-1083	-1089	-381	-63	-29
1246	2	2	-1085	-1093	-542	-260	-224
1551	2	2	-1088	-1096	-534	-246	-211
1672	2	2	-1092	-1101	-580	-305	-269
1490	2	2	-1093	-1110	-463	-216	-176
1656	2	2	-1093	-1102	-522	-248	-211
1065	2	2	-1094	-1087	-506	-217	-182
1419	2	2	-1095	-1095	-403	-124	-87
1226	2	2	-1096	-1102	-419	-121	-85
1134	2	2	-1097	-1105	-513	-243	-205
1825	2	2	-1098	-1071	-424	-146	-109
1317	2	2	-1098	-1105	-507	-219	-184
1653	2	2	-1099	-1107	-531	-242	-207
1553	2	2	-1099	-1107	-539	-251	-216
1584	2	2	-1100	-1109	-486	-206	-169
1177	2	2	-1101	-1109	-576	-296	-260
1471	2	2	-1105	-1089	-421	-148	-110
1285	2	2	-1108	-1117	-462	-176	-140
1437	2	2	-1111	-1125	-452	-174	-137
1209	2	2	-1111	-1113	-485	-179	-144
1399	2	2	-1111	-1126	-485	-217	-180
1094	2	2	-1114	-1049	-435	-123	-90
1775	2	2	-1117	-1126	-581	-303	-266
1647	2	2	-1118	-1125	-539	-250	-214
1741	2	2	-1120	-1150	-493	-217	-180
1158	2	2	-1120	-1129	-555	-283	-246
955	2	2	-1123	-1130	-397	-79	-46
1058	2	2	-1124	-1116	-518	-229	-194
1091	2	2	-1126	-1014	-464	-136	-106
1249	2	2	-1127	-1135	-453	-170	-133
1557	2	2	-1127	-1136	-551	-263	-227
1559	2	2	-1128	-1134	-577	-288	-252
1648	2	2	-1131	-1137	-543	-254	-219
1703	2	2	-1131	-1139	-584	-313	-276
1707	2	2	-1133	-1140	-585	-314	-277
1241	2	2	-1135	-1143	-562	-280	-244
1214	2	2	-1136	-1138	-495	-189	-154
1227	2	2	-1139	-1144	-436	-137	-102
1160	2	2	-1139	-1148	-562	-290	-252
1070	2	2	-1140	-1131	-468	-177	-142
1715	2	2	-1140	-1153	-545	-269	-232
1239	2	2	-1143	-1151	-565	-283	-247
1113	2	2	-1145	-1154	-521	-243	-206
1109	2	2	-1145	-1132	-592	-296	-262
1711	2	2	-1147	-1155	-589	-319	-281
1718	2	2	-1148	-1161	-550	-273	-236
1750	2	2	-1149	-1167	-470	-184	-148
1527	2	2	-1150	-1155	-448	-167	-130
1840	2	2	-1156	-1118	-391	-100	-63
1605	2	2	-1159	-1169	-590	-326	-287
1042	2	2	-1160	-1152	-465	-173	-138
1654	2	2	-1161	-1168	-557	-268	-232
1169	2	2	-1161	-1168	-553	-281	-243
1578	2	2	-1164	-1171	-472	-197	-160
1150	2	2	-1164	-1172	-473	-203	-164
1067	2	2	-1165	-1155	-478	-188	-152
1561	2	2	-1168	-1175	-594	-305	-269
1771	2	2	-1169	-1178	-605	-327	-290
1781	2	2	-1170	-1177	-631	-339	-304
1074	2	2	-1171	-1162	-482	-192	-156
1481	2	2	-1172	-1173	-487	-210	-173
1568	2	2	-1173	-1167	-451	-194	-155
1704	2	2	-1174	-1183	-604	-333	-295
1122	2	2	-1175	-1183	-533	-255	-218
1562	2	2	-1175	-1182	-597	-308	-272
1232	2	2	-1176	-1185	-580	-298	-262
1346	2	2	-1179	-1185	-618	-329	-293
1056	2	2	-1183	-1171	-594	-303	-267
1052	2	2	-1186	-1176	-596	-305	-269
999	2	2	-1189	-1187	-581	-289	-254
1699	2	2	-1191	-1199	-611	-341	-303
1117	2	2	-1193	-1200	-540	-262	-225
1115	2	2	-1194	-1203	-542	-265	-228
1047	2	2	-1194	-1180	-583	-305	-268
1236	2	2	-1194	-1202	-588	-306	-270
1541	2	2	-1196	-1203	-477	-210	-171
1314	2	2	-1196	-1204	-550	-263	-227
1159	2	2	-1204	-1212	-589	-317	-279
1512	2	2	-1208	-1210	-548	-252	-216
1350	2	2	-1208	-1216	-560	-278	-241
1161	2	2	-1209	-1218	-591	-320	-282
1403	2	2	-1218	-1233	-530	-263	-224
1312	2	2	-1220	-1228	-559	-272	-236
1649	2	2	-1226	-1234	-584	-296	-260
1708	2	2	-1230	-1239	-625	-356	-318
1565	2	2	-1232	-1238	-620	-332	-296
1243	2	2	-1237	-1246	-606	-324	-288
1216	2	2	-1239	-1235	-564	-263	-228
1173	2	2	-1239	-1246	-587	-315	-277
1506	2	2	-1240	-1186	-410	-135	-97
1064	2	2	-1244	-1236	-568	-280	-244
1681	2	2	-1244	-1253	-644	-370	-333
1166	2	2	-1248	-1255	-518	-243	-205
1068	2	2	-1249	-1240	-514	-224	-188
1602	2	2	-1249	-1257	-626	-362	-323
1768	2	2	-1249	-1258	-650	-379	-341
1690	2	2	-1253	-1259	-637	-349	-313
1075	2	2	-1255	-1245	-517	-227	-191
1374	2	2	-1255	-1261	-650	-363	-327
1112	2	2	-1256	-1243	-638	-343	-308
1830	2	2	-1259	-1226	-469	-172	-137
1235	2	2	-1262	-1271	-616	-335	-298
1773	2	2	-1265	-1275	-645	-368	-331
1023	2	2	-1267	-1212	-515	-203	-170
1230	2	2	-1268	-1277	-516	-221	-185
1646	2	2	-1274	-1282	-604	-316	-280
1484	2	2	-1276	-1293	-540	-295	-254
1637	2	2	-1292	-1300	-626	-356	-317
1348	2	2	-1306	-1313	-673	-384	-348
1713	2	2	-1306	-1315	-656	-387	-349
1678	2	2	-1313	-1322	-671	-398	-360
996	2	2	-1318	-1320	-607	-322	-286
1710	2	2	-1320	-1329	-661	-393	-354
1682	2	2	-1323	-1329	-665	-379	-342
1051	2	2	-1338	-1326	-659	-369	-333
1182	2	2	-1342	-1350	-677	-398	-361
959	2	2	-1345	-1362	-482	-175	-139
1089	2	2	-1352	-1275	-574	-249	-217
1655	2	2	-1352	-1360	-636	-349	-312
1778	2	2	-1357	-1365	-710	-419	-383
1054	2	2	-1363	-1352	-669	-380	-344
1644	2	2	-1364	-1372	-642	-354	-318
1492	2	2	-1365	-1409	-576	-323	-283
1592	2	2	-1372	-1379	-628	-347	-310
1664	2	2	-1385	-1393	-776	-506	-468
1108	2	2	-1397	-1385	-698	-404	-368
1345	2	2	-1398	-1407	-711	-423	-387
1111	2	2	-1438	-1426	-714	-420	-384
1753	2	2	-1443	-1462	-595	-311	-273
1685	2	2	-1461	-1467	-723	-438	-400
1764	2	2	-1471	-1480	-744	-474	-435
1564	2	2	-1491	-1499	-729	-442	-405
1709	2	2	-1521	-1530	-747	-480	-441
1782	2	2	-1531	-1540	-880	-610	-572
1786	2	2	-1544	-1551	-886	-616	-577
1777	2	2	-1562	-1570	-769	-494	-455
1184	2	2	-1580	-1587	-776	-499	-461
1787	2	2	-1636	-1644	-923	-655	-615
1785	2	2	-1677	-1686	-942	-674	-634
1770	2	2	-1804	-1813	-885	-618	-577
1193	2	2	-1919	-1927	-978	-698	-659
3600	3	1	643	659	473	750	780
3610	3	1	301	300	201	448	482
3435	3	1	268	258	281	584	614
3255	3	1	190	189	105	468	490
2941	3	1	174	209	324	614	646
2944	3	1	119	132	386	661	695
2936	3	1	99	112	407	695	727
3283	3	1	99	91	153	500	525
3584	3	1	86	67	-8	327	353
3311	3	1	79	87	173	482	512
2946	3	1	67	88	331	620	652
2571	3	1	45	62	118	413	444
2592	3	1	36	43	240	483	520
2952	3	1	22	43	313	601	634
1985	3	1	17	5	92	376	407
2093	3	1	1	-4	44	342	371
2596	3	1	-23	-25	107	387	420
2092	3	1	-35	-23	146	396	432
2954	3	1	-41	-19	286	574	607
2949	3	1	-55	-34	280	568	601
2940	3	1	-60	-58	253	538	571
3082	3	1	-72	-96	74	384	414
3417	3	1	-77	-106	97	392	424
2742	3	1	-81	-72	240	532	563
2578	3	1	-86	-88	81	361	394
1887	3	1	-88	-106	133	429	461
1915	3	1	-113	-131	122	418	450
2850	3	1	-123	-131	49	373	401
1891	3	1	-126	-94	118	411	443
3093	3	1	-129	-154	50	359	389
2124	3	1	-145	-83	61	343	376
2590	3	1	-145	-146	56	335	369
3454	3	1	-146	-155	95	396	427
1897	3	1	-149	-158	122	400	434
3003	3	1	-160	-160	-39	240	272
2951	3	1	-162	-141	235	523	556
3462	3	1	-170	-179	86	387	418
2572	3	1	-174	-216	123	380	416
2948	3	1	-184	-163	227	514	547
1911	3	1	-185	-204	91	388	420
2600	3	1	-190	-221	100	363	398
2184	3	1	-190	-164	-21	278	309
3604	3	1	-192	-201	20	288	322
2612	3	1	-194	-236	59	344	377
3437	3	1	-195	-224	48	341	374
2003	3	1	-207	-218	-6	279	312
3607	3	1	-220	-228	9	276	311
2018	3	1	-221	-191	55	336	369
3432	3	1	-229	-258	34	327	360
3274	3	1	-238	-244	16	324	355
2609	3	1	-240	-273	93	314	355
2575	3	1	-241	-243	16	294	328
2957	3	1	-249	-228	200	486	520
2375	3	1	-255	-288	-44	263	294
2025	3	1	-261	-232	38	319	352
2576	3	1	-262	-264	7	286	319
1904	3	1	-263	-281	60	355	388
2370	3	1	-265	-298	-48	259	290
2185	3	1	-268	-241	-54	245	277
2947	3	1	-273	-252	189	476	510
2855	3	1	-273	-282	-14	308	337
2956	3	1	-277	-283	94	375	410
2023	3	1	-277	-249	31	312	345
2588	3	1	-277	-278	1	279	313
2614	3	1	-283	-314	60	323	358
3084	3	1	-283	-308	-13	294	325
2363	3	1	-286	-319	-56	250	281
3090	3	1	-289	-313	-15	292	323
3173	3	1	-289	-262	-20	284	315
2166	3	1	-291	-265	-64	234	267
2597	3	1	-292	-287	0	277	310
3081	3	1	-295	-320	-19	288	319
2945	3	1	-296	-274	180	467	501
3651	3	1	-304	-308	13	330	360
2978	3	1	-306	-336	-72	227	259
2355	3	1	-306	-342	-152	181	209
2856	3	1	-312	-325	-22	323	349
2607	3	1	-313	-345	47	310	345
2616	3	1	-315	-346	47	310	345
3086	3	1	-317	-342	-27	280	311
2938	3	1	-318	-287	129	430	462
2474	3	1	-326	-298	-125	170	203
2004	3	1	-327	-337	-57	228	261
2695	3	1	-328	-359	-48	186	224
2026	3	1	-332	-303	9	289	322
3429	3	1	-333	-361	-8	283	317
1989	3	1	-334	-344	-59	226	259
2182	3	1	-335	-309	-82	216	248
2374	3	1	-336	-369	-78	228	260
3293	3	1	-341	-334	-4	301	333
2173	3	1	-345	-319	-86	212	245
3088	3	1	-346	-371	-39	267	299
2708	3	1	-346	-377	-55	179	217
3271	3	1	-349	-355	-30	277	308
2603	3	1	-351	-383	31	293	329
2367	3	1	-353	-386	-85	221	253
2950	3	1	-358	-331	98	378	414
2015	3	1	-362	-333	-3	276	310
3463	3	1	-363	-371	5	304	337
3643	3	1	-363	-341	21	293	329
3303	3	1	-365	-358	-13	291	323
2694	3	1	-366	-397	-64	170	208
3308	3	1	-368	-361	-14	290	322
3427	3	1	-368	-397	-23	268	301
3091	3	1	-368	-393	-49	258	289
2083	3	1	-369	-355	-19	257	291
2865	3	1	-372	-380	-55	266	295
3436	3	1	-375	-403	-26	266	299
2372	3	1	-376	-409	-95	211	242
3345	3	1	-377	-406	-82	154	192
3434	3	1	-378	-407	-28	264	297
3300	3	1	-380	-373	-20	285	317
2706	3	1	-380	-411	-70	164	202
2063	3	1	-385	-370	-26	250	284
2979	3	1	-385	-445	-123	188	219
3552	3	1	-386	-359	-70	197	232
3024	3	1	-387	-418	-65	171	208
3027	3	1	-388	-418	-65	171	208
3461	3	1	-389	-398	-5	293	325
3606	3	1	-389	-398	-61	204	239
2024	3	1	-392	-361	-31	239	273
2379	3	1	-394	-387	-61	241	272
2357	3	1	-394	-428	-103	203	234
3335	3	1	-394	-423	-89	148	185
3171	3	1	-396	-369	-65	238	270
2010	3	1	-398	-369	-17	261	295
2364	3	1	-398	-431	-103	202	234
1912	3	1	-400	-419	2	297	330
2863	3	1	-400	-409	-67	253	283
2912	3	1	-401	-433	-110	191	223
3455	3	1	-402	-411	-11	288	320
3264	3	1	-402	-371	-144	170	200
2776	3	1	-406	-441	-155	159	189
2894	3	1	-408	-440	-112	189	221
2900	3	1	-408	-439	-112	189	221
2593	3	1	-410	-410	-18	247	283
3191	3	1	-410	-383	-71	232	264
3421	3	1	-412	-441	-42	250	283
1991	3	1	-413	-424	-93	191	225
3083	3	1	-415	-440	-68	238	270
2686	3	1	-415	-419	-95	162	198
3561	3	1	-417	-391	-83	183	219
1892	3	1	-418	-437	-5	288	322
3337	3	1	-418	-447	-99	137	175
2020	3	1	-420	-392	-27	251	285
2595	3	1	-421	-409	-80	200	234
2697	3	1	-422	-452	-87	147	185
2027	3	1	-424	-395	-28	250	284
2650	3	1	-425	-452	-77	228	260
3332	3	1	-428	-456	-103	134	171
3137	3	1	-429	-420	-70	223	256
3464	3	1	-431	-440	-23	275	308
3560	3	1	-433	-406	-89	177	212
2707	3	1	-433	-464	-92	141	180
3459	3	1	-434	-444	-24	273	306
2366	3	1	-434	-467	-118	187	219
1944	3	1	-435	-407	-123	178	210
3033	3	1	-435	-466	-85	151	188
2898	3	1	-440	-472	-125	175	207
1914	3	1	-441	-460	-14	280	313
2201	3	1	-442	-392	-126	156	190
2577	3	1	-443	-397	-72	242	273
2651	3	1	-443	-470	-84	221	253
3001	3	1	-443	-451	-95	173	207
2908	3	1	-443	-475	-127	174	206
2067	3	1	-444	-438	-8	293	325
2991	3	1	-445	-453	-96	171	206
2029	3	1	-446	-417	-38	240	275
2480	3	1	-446	-419	-176	118	151
3176	3	1	-447	-421	-87	215	247
2679	3	1	-447	-452	-109	148	184
3020	3	1	-448	-479	-90	145	183
3286	3	1	-449	-412	-54	250	282
2089	3	1	-449	-434	-53	223	257
1857	3	1	-450	-417	-88	224	255
2066	3	1	-451	-436	-53	222	257
2078	3	1	-451	-437	-54	222	256
3649	3	1	-452	-430	-14	256	292
2340	3	1	-452	-488	-214	118	147
2002	3	1	-453	-463	-110	174	208
3555	3	1	-453	-427	-98	168	203
3289	3	1	-454	-447	-50	254	286
2356	3	1	-456	-489	-129	177	208
2910	3	1	-458	-490	-133	167	199
3510	3	1	-458	-488	-190	102	135
2171	3	1	-459	-434	-135	162	195
1886	3	1	-460	-479	-22	271	304
2120	3	1	-461	-448	-85	193	228
3281	3	1	-463	-469	-77	229	261
2703	3	1	-463	-494	-105	128	167
2549	3	1	-468	-462	-196	99	132
2111	3	1	-472	-443	-169	106	140
3564	3	1	-474	-448	-107	159	195
3565	3	1	-474	-448	-107	159	195
2333	3	1	-475	-492	-181	106	139
2797	3	1	-479	-452	-175	121	154
3430	3	1	-480	-509	-70	221	255
3551	3	1	-481	-455	-110	156	191
2151	3	1	-481	-472	-170	141	172
2702	3	1	-481	-511	-112	121	160
3501	3	1	-481	-511	-200	92	125
2902	3	1	-482	-513	-143	157	189
2915	3	1	-484	-516	-144	156	188
3310	3	1	-486	-479	-64	240	272
2732	3	1	-487	-476	-29	263	297
3291	3	1	-488	-480	-64	240	272
2892	3	1	-488	-520	-145	155	187
2771	3	1	-489	-524	-189	123	155
2485	3	1	-491	-463	-195	99	133
[truncated: 9,837 more rows]
